# Supplementary material for: 4-(4-Fluoro­phen­yl)-1-methoxy­methyl-2-phenyl-1H-imidazole
Source: Acta Crystallogr Sect E Struct Rep Online. 2009 Oct 23;65(Pt 11):o2803. doi: 10.1107/S1600536809042366 (PMC2971265; doi:10.1107/S1600536809042366)
Supplement: Supplementary file 1 [file e-65-o2803-sup1.cif]

##############################################################################
###                                                                        ###
###        Electronic paper (Acta Crystallographica Section E)             ###
###                                                                        ###
##############################################################################
#                                                                            #
# This CIF contains the data in a paper accepted for publication in Acta     #
# Crystallographica Section E. It conforms to the requirements of Notes      #
# for Authors for Section E, and has been peer reviewed under the auspices   #
# of the IUCr Commission on Journals.                                        #
#                                                                            #
# Full details of the Crystallographic Information File format               #
# are given in the paper "The Crystallographic Information File (CIF):       #
# a New Standard Archive File for Crystallography" by S. R. Hall, F. H.      #
# Allen and I. D. Brown [Acta Cryst. (1991), A47, 655-685].                  #
#                                                                            #
# The current version of the core CIF dictionary is obtainable from          #
# ftp://ftp.iucr.org/pub/cif_core.dic. The current version number is 2.4.    #
#                                                                            #
# Software is freely available for graphical display of the structure(s) in  #
# this CIF.  For information consult the CIF home page http://www.iucr.org/  #
# cif/home.html                                                              #
#                                                                            #
# This file may be used for bona fide research purposes within the           #
# scientific community so long as proper attribution is given to the journal # 
# article from which it was obtained.                                        #
#                                                                            #
##############################################################################
                                             
data_I
_audit_creation_method     SHELXL-97
_chemical_name_systematic
;
4-(4-Fluorophenyl)-1-methoxymethyl-2-phenyl-1<i>H</i>-imidazole
;
_chemical_name_common     ?
_chemical_formula_moiety     'C17 H15 F N2 O'
_chemical_formula_sum     'C17 H15 F N2 O'
_chemical_formula_iupac     'C17 H15 F N2 O'
_chemical_formula_weight     282.31
_chemical_melting_point     ?
_symmetry_cell_setting     monoclinic
_symmetry_space_group_name_H-M     'P 21/n'
_symmetry_space_group_name_Hall     '-P 2yn'
loop_
    _symmetry_equiv_pos_as_xyz
    'x, y, z'
    '-x+1/2, y+1/2, -z+1/2'
    '-x, -y, -z'
    'x-1/2, -y-1/2, z-1/2'
_cell_length_a     10.5240(10)
_cell_length_b     11.2480(11)
_cell_length_c     11.9810(12)
_cell_angle_alpha     90.00
_cell_angle_beta     92.206(3)
_cell_angle_gamma     90.00
_cell_volume     1417.2(2)
_cell_formula_units_Z     4
_cell_measurement_reflns_used     9878
_cell_measurement_theta_min     2.4
_cell_measurement_theta_max     27.6
_cell_measurement_temperature     173(2)
_exptl_crystal_description     needle
_exptl_crystal_colour     colourless
_exptl_crystal_size_max     0.40
_exptl_crystal_size_mid     0.30
_exptl_crystal_size_min     0.10
_exptl_crystal_density_diffrn     1.323
_exptl_crystal_density_meas     ?
_exptl_crystal_density_method     'not measured'
_exptl_crystal_F_000     592
_exptl_absorpt_coefficient_mu     0.093
_exptl_absorpt_correction_type     none
_exptl_absorpt_correction_T_min     .
_exptl_absorpt_correction_T_max     .
_exptl_special_details
;
;
_diffrn_ambient_temperature     173(2)
_diffrn_radiation_type     MoK\a
_diffrn_radiation_wavelength     0.71069
_diffrn_radiation_monochromator     graphite
_diffrn_measurement_device_type     'Bruker SMART CCD'
_diffrn_measurement_device     '\k-geometry diffractometer'
_diffrn_measurement_method     'CCD scan'
_diffrn_detector_area_resol_mean     ?
_diffrn_reflns_number     37183
_diffrn_reflns_av_R_equivalents     0.0429
_diffrn_reflns_av_sigmaI/netI     0.0184
_diffrn_reflns_theta_min     2.48
_diffrn_reflns_theta_max     27.73
_diffrn_reflns_theta_full     27.73
_diffrn_measured_fraction_theta_max     0.994
_diffrn_measured_fraction_theta_full     0.994
_diffrn_reflns_limit_h_min     -13
_diffrn_reflns_limit_h_max     13
_diffrn_reflns_limit_k_min     -14
_diffrn_reflns_limit_k_max     14
_diffrn_reflns_limit_l_min     -15
_diffrn_reflns_limit_l_max     15
_diffrn_standards_number     ?
_diffrn_standards_interval_count     ?
_diffrn_standards_interval_time     ?
_diffrn_standards_decay_%     ?
_refine_special_details
;
Refinement of <i>F</i>^2^ against ALL reflections. The weighted <i>R</i>-factor
<i>wR</i> and goodness of fit <i>S</i> are based on <i>F</i>^2^, conventional
<i>R</i>-factors <i>R</i> are based on <i>F</i>, with <i>F</i> set to zero for
negative <i>F</i>^2^. The threshold expression of <i>F</i>^2^ >
\s(<i>F</i>^2^) is used only for calculating <i>R</i>-factors(gt) <i>etc</i>.
and is not relevant to the choice of reflections for refinement.
<i>R</i>-factors based on <i>F</i>^2^ are statistically about twice as large
as those based on <i>F</i>, and <i>R</i>- factors based on ALL data will be
even larger.
;
_reflns_number_total     3319
_reflns_number_gt     2745
_reflns_threshold_expression     I>2\s(I)
_refine_ls_structure_factor_coef     Fsqd
_refine_ls_matrix_type     full
_refine_ls_R_factor_all     0.0499
_refine_ls_R_factor_gt     0.0373
_refine_ls_wR_factor_ref     0.1057
_refine_ls_wR_factor_obs     0.0923
_refine_ls_goodness_of_fit_ref     1.074
_refine_ls_restrained_S_all     1.074
_refine_ls_number_reflns     3319
_refine_ls_number_parameters     191
_refine_ls_number_restraints     0
_refine_ls_hydrogen_treatment     constr
_refine_ls_weighting_scheme     calc
_refine_ls_weighting_details
         'calc w=1/[\s^2^(Fo^2^)+(0.0415P)^2^+0.5423P] where P=(Fo^2^+2Fc^2^)/3'
_atom_sites_solution_hydrogens     geom
_atom_sites_solution_primary     direct
_atom_sites_solution_secondary     difmap
_refine_ls_shift/su_max     0.001
_refine_ls_shift/su_mean     0.000
_refine_diff_density_max     0.280
_refine_diff_density_min     -0.175
_refine_ls_extinction_method     none
_refine_ls_extinction_coef     ?
loop_
    _atom_type_symbol
    _atom_type_description
    _atom_type_scat_dispersion_real
    _atom_type_scat_dispersion_imag
    _atom_type_scat_source
    'C' 'C' 0.0033 0.0016
                         'International Tables Vol C Tables 4.2.6.8 and 6.1.1.4'
    'H' 'H' 0.0000 0.0000
                         'International Tables Vol C Tables 4.2.6.8 and 6.1.1.4'
    'N' 'N' 0.0061 0.0033
                         'International Tables Vol C Tables 4.2.6.8 and 6.1.1.4'
    'O' 'O' 0.0106 0.0060
                         'International Tables Vol C Tables 4.2.6.8 and 6.1.1.4'
    'F' 'F' 0.0171 0.0103
                         'International Tables Vol C Tables 4.2.6.8 and 6.1.1.4'
_computing_data_collection     'APEX2 (Bruker, 2006)'
_computing_cell_refinement     'SAINT (Bruker, 2006)'
_computing_data_reduction     'SAINT (Bruker, 2006)'
_computing_structure_solution     'SIR97 (Altomare <i>et al.</i>,  1999)'
_computing_structure_refinement     'SHELXL97 (Sheldrick, 2008)'
_computing_molecular_graphics     'PLATON (Spek, 2009)'
_computing_publication_material     'PLATON (Spek, 2009)'
loop_
    _atom_site_type_symbol
    _atom_site_label
    _atom_site_fract_x
    _atom_site_fract_y
    _atom_site_fract_z
    _atom_site_U_iso_or_equiv
    _atom_site_adp_type
    _atom_site_calc_flag
    _atom_site_refinement_flags
    _atom_site_occupancy
    _atom_site_disorder_assembly
    _atom_site_disorder_group
    C C1 0.37469(12) 0.48140(11) 0.36743(10) 0.0272(3) Uani d . 1 . .
    N N2 0.47445(10) 0.45452(9) 0.30842(8) 0.0284(2) Uani d . 1 . .
    C C3 0.55709(12) 0.54982(10) 0.32055(10) 0.0268(3) Uani d . 1 . .
    C C4 0.50522(12) 0.63404(11) 0.38760(10) 0.0289(3) Uani d . 1 . .
    H H4 0.5423 0.7079 0.4093 0.035 Uiso calc R 1 . .
    N N5 0.38931(10) 0.59103(9) 0.41746(8) 0.0281(2) Uani d . 1 . .
    C C6 0.26578(12) 0.40118(11) 0.38101(10) 0.0282(3) Uani d . 1 . .
    C C7 0.14177(12) 0.44168(12) 0.39029(11) 0.0348(3) Uani d . 1 . .
    H H7 0.1246 0.5246 0.3893 0.042 Uiso calc R 1 . .
    C C8 0.04297(14) 0.36122(14) 0.40103(13) 0.0414(3) Uani d . 1 . .
    H H8 -0.0413 0.3896 0.4082 0.050 Uiso calc R 1 . .
    C C9 0.06605(14) 0.23974(14) 0.40139(12) 0.0424(3) Uani d . 1 . .
    H H9 -0.0019 0.1852 0.4097 0.051 Uiso calc R 1 . .
    C C10 0.18894(14) 0.19848(13) 0.38951(12) 0.0390(3) Uani d . 1 . .
    H H10 0.2051 0.1154 0.3879 0.047 Uiso calc R 1 . .
    C C11 0.28813(13) 0.27826(11) 0.37999(11) 0.0323(3) Uani d . 1 . .
    H H11 0.3723 0.2494 0.3727 0.039 Uiso calc R 1 . .
    C C12 0.68112(12) 0.55033(10) 0.26877(10) 0.0270(3) Uani d . 1 . .
    C C13 0.70870(13) 0.46715(11) 0.18610(11) 0.0318(3) Uani d . 1 . .
    H H13 0.6454 0.4118 0.1618 0.038 Uiso calc R 1 . .
    C C14 0.82693(13) 0.46451(11) 0.13935(11) 0.0342(3) Uani d . 1 . .
    H H14 0.8453 0.4076 0.0837 0.041 Uiso calc R 1 . .
    C C15 0.91715(13) 0.54576(12) 0.17496(11) 0.0334(3) Uani d . 1 . .
    C C16 0.89444(13) 0.62991(12) 0.25570(12) 0.0370(3) Uani d . 1 . .
    H H16 0.9582 0.6856 0.2784 0.044 Uiso calc R 1 . .
    C C17 0.77620(13) 0.63091(12) 0.30265(11) 0.0340(3) Uani d . 1 . .
    H H17 0.7593 0.6875 0.3590 0.041 Uiso calc R 1 . .
    F F18 1.03312(8) 0.54292(8) 0.12881(8) 0.0482(2) Uani d . 1 . .
    C C19 0.30688(12) 0.64839(12) 0.49708(10) 0.0312(3) Uani d . 1 . .
    H H19A 0.2692 0.5866 0.5445 0.037 Uiso calc R 1 . .
    H H19B 0.3591 0.7012 0.5464 0.037 Uiso calc R 1 . .
    O O20 0.20865(9) 0.71516(8) 0.44560(8) 0.0363(2) Uani d . 1 . .
    C C21 0.25020(16) 0.82639(13) 0.40291(12) 0.0446(4) Uani d . 1 . .
    H H21A 0.2889 0.8737 0.4639 0.067 Uiso calc R 1 . .
    H H21B 0.1772 0.8694 0.3694 0.067 Uiso calc R 1 . .
    H H21C 0.3130 0.8125 0.3460 0.067 Uiso calc R 1 . .
loop_
    _atom_site_aniso_label
    _atom_site_aniso_U_11
    _atom_site_aniso_U_22
    _atom_site_aniso_U_33
    _atom_site_aniso_U_12
    _atom_site_aniso_U_13
    _atom_site_aniso_U_23
    C1 0.0285(6) 0.0255(6) 0.0277(6) 0.0024(5) 0.0004(4) 0.0019(4)
    N2 0.0283(5) 0.0269(5) 0.0302(5) 0.0001(4) 0.0024(4) 0.0008(4)
    C3 0.0284(6) 0.0253(6) 0.0265(6) 0.0001(5) -0.0001(4) 0.0030(4)
    C4 0.0293(6) 0.0260(6) 0.0315(6) -0.0014(5) 0.0017(5) 0.0010(5)
    N5 0.0294(5) 0.0259(5) 0.0291(5) 0.0012(4) 0.0026(4) -0.0001(4)
    C6 0.0287(6) 0.0290(6) 0.0269(6) -0.0012(5) 0.0016(4) -0.0001(5)
    C7 0.0311(7) 0.0337(7) 0.0394(7) 0.0012(5) 0.0013(5) -0.0020(5)
    C8 0.0294(7) 0.0493(9) 0.0458(8) -0.0034(6) 0.0047(6) -0.0048(6)
    C9 0.0398(8) 0.0453(8) 0.0424(8) -0.0156(6) 0.0044(6) -0.0012(6)
    C10 0.0477(8) 0.0295(7) 0.0395(7) -0.0060(6) 0.0000(6) 0.0004(5)
    C11 0.0328(7) 0.0294(6) 0.0346(6) 0.0004(5) 0.0008(5) -0.0005(5)
    C12 0.0291(6) 0.0245(6) 0.0275(6) 0.0009(5) 0.0019(4) 0.0047(4)
    C13 0.0350(7) 0.0277(6) 0.0327(6) -0.0038(5) 0.0029(5) -0.0005(5)
    C14 0.0398(7) 0.0288(6) 0.0345(6) 0.0000(5) 0.0095(5) -0.0013(5)
    C15 0.0302(7) 0.0327(7) 0.0380(7) 0.0012(5) 0.0092(5) 0.0053(5)
    C16 0.0340(7) 0.0326(7) 0.0447(8) -0.0070(5) 0.0056(6) -0.0033(6)
    C17 0.0351(7) 0.0295(6) 0.0377(7) -0.0020(5) 0.0058(5) -0.0043(5)
    F18 0.0380(5) 0.0473(5) 0.0609(6) -0.0051(4) 0.0216(4) -0.0058(4)
    C19 0.0341(7) 0.0293(6) 0.0305(6) 0.0043(5) 0.0060(5) 0.0008(5)
    O20 0.0355(5) 0.0292(5) 0.0444(5) 0.0070(4) 0.0049(4) 0.0032(4)
    C21 0.0661(10) 0.0279(7) 0.0394(7) 0.0026(7) -0.0033(7) 0.0026(6)
_geom_special_details
;
All e.s.d.'s (except the e.s.d. in the dihedral angle between two l.s. planes)
are estimated using the full covariance matrix. The cell e.s.d.'s are taken
into account individually in the estimation of e.s.d.'s in distances, angles
and torsion angles; correlations between e.s.d.'s in cell parameters are only
used when they are defined by crystal symmetry. An approximate (isotropic)
treatment of cell e.s.d.'s is used for estimating e.s.d.'s involving l.s.
planes.
;
loop_
    _geom_bond_atom_site_label_1
    _geom_bond_atom_site_label_2
    _geom_bond_site_symmetry_2
    _geom_bond_distance
    _geom_bond_publ_flag
    C1 N2 . 1.3231(15) ?
    C1 N5 . 1.3772(16) ?
    C1 C6 . 1.4727(17) ?
    N2 C3 . 1.3844(15) ?
    C3 C4 . 1.3691(17) ?
    C3 C12 . 1.4666(17) ?
    C4 N5 . 1.3725(16) ?
    C4 H4 . 0.9500 ?
    N5 C19 . 1.4637(15) ?
    C6 C7 . 1.3907(18) ?
    C6 C11 . 1.4026(18) ?
    C7 C8 . 1.3882(19) ?
    C7 H7 . 0.9500 ?
    C8 C9 . 1.388(2) ?
    C8 H8 . 0.9500 ?
    C9 C10 . 1.387(2) ?
    C9 H9 . 0.9500 ?
    C10 C11 . 1.3846(19) ?
    C10 H10 . 0.9500 ?
    C11 H11 . 0.9500 ?
    C12 C17 . 1.3987(18) ?
    C12 C13 . 1.4010(17) ?
    C13 C14 . 1.3844(18) ?
    C13 H13 . 0.9500 ?
    C14 C15 . 1.3738(19) ?
    C14 H14 . 0.9500 ?
    C15 F18 . 1.3595(15) ?
    C15 C16 . 1.3808(19) ?
    C16 C17 . 1.3853(18) ?
    C16 H16 . 0.9500 ?
    C17 H17 . 0.9500 ?
    C19 O20 . 1.4014(15) ?
    C19 H19A . 0.9900 ?
    C19 H19B . 0.9900 ?
    O20 C21 . 1.4266(17) ?
    C21 H21A . 0.9800 ?
    C21 H21B . 0.9800 ?
    C21 H21C . 0.9800 ?
loop_
    _geom_angle_atom_site_label_1
    _geom_angle_atom_site_label_2
    _geom_angle_atom_site_label_3
    _geom_angle_site_symmetry_1
    _geom_angle_site_symmetry_3
    _geom_angle
    _geom_angle_publ_flag
    N2 C1 N5 . . 111.07(11) ?
    N2 C1 C6 . . 123.78(11) ?
    N5 C1 C6 . . 125.09(11) ?
    C1 N2 C3 . . 105.97(10) ?
    C4 C3 N2 . . 109.53(11) ?
    C4 C3 C12 . . 128.82(11) ?
    N2 C3 C12 . . 121.62(11) ?
    C3 C4 N5 . . 106.71(11) ?
    C3 C4 H4 . . 126.6 ?
    N5 C4 H4 . . 126.6 ?
    C4 N5 C1 . . 106.72(10) ?
    C4 N5 C19 . . 124.72(11) ?
    C1 N5 C19 . . 128.27(11) ?
    C7 C6 C11 . . 118.81(12) ?
    C7 C6 C1 . . 123.02(12) ?
    C11 C6 C1 . . 118.13(11) ?
    C8 C7 C6 . . 120.16(13) ?
    C8 C7 H7 . . 119.9 ?
    C6 C7 H7 . . 119.9 ?
    C9 C8 C7 . . 120.70(14) ?
    C9 C8 H8 . . 119.7 ?
    C7 C8 H8 . . 119.7 ?
    C10 C9 C8 . . 119.54(13) ?
    C10 C9 H9 . . 120.2 ?
    C8 C9 H9 . . 120.2 ?
    C11 C10 C9 . . 120.04(13) ?
    C11 C10 H10 . . 120.0 ?
    C9 C10 H10 . . 120.0 ?
    C10 C11 C6 . . 120.72(13) ?
    C10 C11 H11 . . 119.6 ?
    C6 C11 H11 . . 119.6 ?
    C17 C12 C13 . . 118.20(12) ?
    C17 C12 C3 . . 121.21(11) ?
    C13 C12 C3 . . 120.56(11) ?
    C14 C13 C12 . . 120.95(12) ?
    C14 C13 H13 . . 119.5 ?
    C12 C13 H13 . . 119.5 ?
    C15 C14 C13 . . 118.77(12) ?
    C15 C14 H14 . . 120.6 ?
    C13 C14 H14 . . 120.6 ?
    F18 C15 C14 . . 118.59(12) ?
    F18 C15 C16 . . 118.90(12) ?
    C14 C15 C16 . . 122.51(12) ?
    C15 C16 C17 . . 118.19(12) ?
    C15 C16 H16 . . 120.9 ?
    C17 C16 H16 . . 120.9 ?
    C16 C17 C12 . . 121.38(12) ?
    C16 C17 H17 . . 119.3 ?
    C12 C17 H17 . . 119.3 ?
    O20 C19 N5 . . 113.27(10) ?
    O20 C19 H19A . . 108.9 ?
    N5 C19 H19A . . 108.9 ?
    O20 C19 H19B . . 108.9 ?
    N5 C19 H19B . . 108.9 ?
    H19A C19 H19B . . 107.7 ?
    C19 O20 C21 . . 113.37(11) ?
    O20 C21 H21A . . 109.5 ?
    O20 C21 H21B . . 109.5 ?
    H21A C21 H21B . . 109.5 ?
    O20 C21 H21C . . 109.5 ?
    H21A C21 H21C . . 109.5 ?
    H21B C21 H21C . . 109.5 ?
loop_
    _geom_torsion_atom_site_label_1
    _geom_torsion_atom_site_label_2
    _geom_torsion_atom_site_label_3
    _geom_torsion_atom_site_label_4
    _geom_torsion_site_symmetry_1
    _geom_torsion_site_symmetry_2
    _geom_torsion_site_symmetry_3
    _geom_torsion_site_symmetry_4
    _geom_torsion
    _geom_torsion_publ_flag
    N5 C1 N2 C3 . . . . 0.12(13) ?
    C6 C1 N2 C3 . . . . -177.34(11) ?
    C1 N2 C3 C4 . . . . -0.04(13) ?
    C1 N2 C3 C12 . . . . 178.28(10) ?
    N2 C3 C4 N5 . . . . -0.04(13) ?
    C12 C3 C4 N5 . . . . -178.21(11) ?
    C3 C4 N5 C1 . . . . 0.11(13) ?
    C3 C4 N5 C19 . . . . 174.26(11) ?
    N2 C1 N5 C4 . . . . -0.15(13) ?
    C6 C1 N5 C4 . . . . 177.27(11) ?
    N2 C1 N5 C19 . . . . -174.02(11) ?
    C6 C1 N5 C19 . . . . 3.40(19) ?
    N2 C1 C6 C7 . . . . -146.46(13) ?
    N5 C1 C6 C7 . . . . 36.44(18) ?
    N2 C1 C6 C11 . . . . 30.93(17) ?
    N5 C1 C6 C11 . . . . -146.17(12) ?
    C11 C6 C7 C8 . . . . 1.54(19) ?
    C1 C6 C7 C8 . . . . 178.91(12) ?
    C6 C7 C8 C9 . . . . -0.7(2) ?
    C7 C8 C9 C10 . . . . -0.8(2) ?
    C8 C9 C10 C11 . . . . 1.5(2) ?
    C9 C10 C11 C6 . . . . -0.7(2) ?
    C7 C6 C11 C10 . . . . -0.84(19) ?
    C1 C6 C11 C10 . . . . -178.34(12) ?
    C4 C3 C12 C17 . . . . 13.98(19) ?
    N2 C3 C12 C17 . . . . -163.99(11) ?
    C4 C3 C12 C13 . . . . -168.03(12) ?
    N2 C3 C12 C13 . . . . 14.00(17) ?
    C17 C12 C13 C14 . . . . 0.16(19) ?
    C3 C12 C13 C14 . . . . -177.89(11) ?
    C12 C13 C14 C15 . . . . -0.4(2) ?
    C13 C14 C15 F18 . . . . -179.97(12) ?
    C13 C14 C15 C16 . . . . 0.1(2) ?
    F18 C15 C16 C17 . . . . -179.40(12) ?
    C14 C15 C16 C17 . . . . 0.6(2) ?
    C15 C16 C17 C12 . . . . -0.8(2) ?
    C13 C12 C17 C16 . . . . 0.49(19) ?
    C3 C12 C17 C16 . . . . 178.53(12) ?
    C4 N5 C19 O20 . . . . 99.09(14) ?
    C1 N5 C19 O20 . . . . -88.05(15) ?
    N5 C19 O20 C21 . . . . -76.19(14) ?
data_global
_journal_date_recd_electronic     2009-10-14
_journal_date_accepted     2009-10-15
_journal_name_full     'Acta Crystallographica, Section E'
_journal_year     2009
_journal_volume     65
_journal_issue     11
_journal_page_first     o2803
_journal_page_last     o2803
_journal_paper_category     QO
_journal_coeditor_code     BT5098
_publ_contact_author_name     'Roland Selig'
_publ_contact_author_address
;
Eberhard-Karls-University T\"ubingen
Auf der Morgenstelle 8
D-72076 T\"ubingen
;
_publ_contact_author_email     stefan.laufer@uni-tuebingen.de
_publ_contact_author_fax     ?
_publ_contact_author_phone     ?
_publ_section_title
;
4-(4-Fluorophenyl)-1-methoxymethyl-2-phenyl-1<i>H</i>-imidazole
;
loop_
    _publ_author_name
    _publ_author_address
    'Selig, Roland'
;
Eberhard-Karls-University T\"ubingen
Auf der Morgenstelle 8
D-72076 T\"ubingen
Germany
;
    'Schollmeyer, Dieter'
;
University Mainz
Duesbergweg 10-14
D-55099 Mainz
Germany
;
    'Albrecht, Wolfgang'
;
c-a-i-r biosciences GmbH
Paul-Ehrlich-Strasse 15
72076 T\"ubingen
Germany
;
    'Laufer, Stefan'
;
Eberhard-Karls-University T\"ubingen
Auf der Morgenstelle 8
D-72076 T\"ubingen
Germany
;
