# Supplementary material for: 4-(4-Fluoro­phen­yl)-1-methoxy­methyl-2-phenyl-1H-imidazole
Source: Acta Crystallogr Sect E Struct Rep Online. 2009 Oct 23;65(Pt 11):o2803. doi: 10.1107/S1600536809042366 (PMC2971265; doi:10.1107/S1600536809042366)
Supplement: Supplementary file 2 [file e-65-o2803-Isup2.hkl]

# 
# h,k,l, Fc-squared, Fo-squared, sigma(Fo-squared) and status flag 
# 
data_I
_shelx_title ' rs515 in P 21/n' 
_shelx_refln_list_code          4 
_shelx_F_calc_maximum      229.53 
_exptl_crystal_F_000       592.00 
_reflns_d_resolution_high  0.7638 
 
loop_ 
 _symmetry_equiv_pos_as_xyz 
 'x, y, z' 
 '-x+1/2, y+1/2, -z+1/2' 
 '-x, -y, -z' 
 'x-1/2, -y-1/2, z-1/2' 
 
_cell_length_a    10.5240 
_cell_length_b    11.2480 
_cell_length_c    11.9810 
_cell_angle_alpha  90.000 
_cell_angle_beta   92.206 
_cell_angle_gamma  90.000 
 
_shelx_F_squared_multiplier     1.000 
 
loop_ 
 _refln_index_h 
 _refln_index_k 
 _refln_index_l 
 _refln_F_squared_calc 
 _refln_F_squared_meas 
 _refln_F_squared_sigma 
 _refln_observed_status 
   2   0   0     2119.96     1940.96     25.27 o 
   4   0   0     2258.07     2209.02     26.66 o 
   6   0   0        3.47        0.35      0.56 o 
   8   0   0       95.57       70.66      2.76 o 
  10   0   0       87.99       80.78      8.30 o 
  12   0   0      176.55      216.77     12.66 o 
   1   1   0      127.26      136.55      1.50 o 
   2   1   0     2088.01     1976.86     18.32 o 
   3   1   0      296.26      252.89      2.43 o 
   4   1   0      384.95      401.97      3.73 o 
   5   1   0      459.75      515.76      6.37 o 
   6   1   0      266.10      283.33      3.83 o 
   7   1   0        4.14        2.80      1.05 o 
   8   1   0       10.96       11.24      0.82 o 
   9   1   0      174.08      173.12      3.72 o 
  10   1   0       65.77       66.78      3.94 o 
  11   1   0        9.83       10.91      1.68 o 
  12   1   0        2.65        3.11      1.72 o 
  13   1   0       20.40       28.25      3.11 o 
   0   2   0     5033.66     5243.36    124.24 o 
   1   2   0     1472.25     1568.61     22.13 o 
   2   2   0     3645.39     3575.83     33.83 o 
   3   2   0       11.88       11.01      0.35 o 
   4   2   0      853.06      886.67      9.79 o 
   5   2   0     1361.08     1428.44     16.35 o 
   6   2   0      223.20      224.80      3.00 o 
   7   2   0      153.57      141.83      2.74 o 
   8   2   0       64.22       60.32      1.83 o 
   9   2   0      258.31      255.68      4.68 o 
  10   2   0       65.52       57.03      2.76 o 
  11   2   0       51.86       49.37      2.69 o 
  12   2   0        0.11       -1.42      1.42 o 
  13   2   0        0.31       -1.55      1.55 o 
   1   3   0       11.29        9.49      0.32 o 
   2   3   0      320.49      304.66      3.33 o 
   3   3   0        1.85        0.73      0.43 o 
   4   3   0      896.82      891.34     10.49 o 
   5   3   0       97.48      106.58      1.59 o 
   6   3   0      438.72      490.37      6.21 o 
   7   3   0      109.64      109.68      2.24 o 
   8   3   0     1178.59     1141.38     15.89 o 
   9   3   0       38.05       31.12      1.36 o 
  10   3   0       77.85       79.17      3.16 o 
  11   3   0      151.79      140.20      4.45 o 
  12   3   0        1.35       -1.41      1.41 o 
  13   3   0       34.12       37.52      2.64 o 
   0   4   0       54.30       47.98      2.77 o 
   1   4   0      320.19      357.30      4.61 o 
   2   4   0       22.67       18.93      0.60 o 
   3   4   0      125.68      144.76      1.82 o 
   4   4   0      139.78      143.21      2.06 o 
   5   4   0      144.69      148.72      2.28 o 
   6   4   0       76.00       65.15      1.20 o 
   7   4   0       93.02       88.49      1.70 o 
   8   4   0      375.38      338.95      5.22 o 
   9   4   0      106.55      109.04      2.68 o 
  10   4   0       12.54       11.75      1.47 o 
  11   4   0       23.32       20.64      2.03 o 
  12   4   0       26.40       30.40      2.43 o 
  13   4   0        3.22        0.58      2.07 o 
   1   5   0       11.33       11.51      0.63 o 
   2   5   0     1527.37     1669.03     17.70 o 
   3   5   0       32.24       37.36      0.78 o 
   4   5   0       88.82       89.44      1.43 o 
   5   5   0        6.54        6.58      0.48 o 
   6   5   0     1550.40     1550.71     18.33 o 
   7   5   0        0.08       -0.55      0.55 o 
   8   5   0      141.51      147.52      2.94 o 
   9   5   0       10.54        4.41      2.19 o 
  10   5   0       95.49       85.01      3.20 o 
  11   5   0        3.85        0.09      1.43 o 
  12   5   0       77.94       97.06      5.29 o 
   0   6   0       84.96      118.95      4.37 o 
   1   6   0      360.74      394.13      8.20 o 
   2   6   0       63.47       66.67      1.24 o 
   3   6   0      500.23      560.91      6.33 o 
   4   6   0       83.40       84.54      1.29 o 
   5   6   0      150.32      133.21      2.10 o 
   6   6   0       95.30      102.02      1.80 o 
   7   6   0       23.23       16.97      1.19 o 
   8   6   0        0.01       -1.04      1.04 o 
   9   6   0        1.69       -0.23      0.85 o 
  10   6   0        6.85        6.90      1.34 o 
  11   6   0       35.42       38.21      2.54 o 
  12   6   0        0.65       -0.49      1.59 o 
   1   7   0       64.11       67.69      1.63 o 
   2   7   0      543.89      607.54      7.59 o 
   3   7   0        0.14       -0.53      0.57 o 
   4   7   0      564.48      543.28      6.55 o 
   5   7   0       59.59       59.88      1.23 o 
   6   7   0       12.68        9.83      0.87 o 
   7   7   0      170.76      149.07      2.83 o 
   8   7   0      261.36      251.47      4.02 o 
   9   7   0        7.27        4.47      0.96 o 
  10   7   0        2.61        2.74      1.30 o 
  11   7   0       13.58       13.26      2.83 o 
  12   7   0       42.42       48.28      3.24 o 
   0   8   0      159.82      143.21      4.05 o 
   1   8   0      112.40      125.16      2.52 o 
   2   8   0        7.21        6.67      0.73 o 
   3   8   0      588.86      571.81      8.54 o 
   4   8   0        0.00       -0.54      0.54 o 
   5   8   0        0.00       -0.50      0.50 o 
   6   8   0       69.17       65.51      2.19 o 
   7   8   0       79.22       77.56      2.26 o 
   8   8   0       74.00       86.47      2.25 o 
   9   8   0        4.29        6.81      1.00 o 
  10   8   0       26.72       24.34      1.95 o 
  11   8   0        1.12       -2.78      2.78 o 
   1   9   0       32.20       35.71      1.35 o 
   2   9   0       34.71       39.37      1.51 o 
   3   9   0        2.04       -0.37      0.73 o 
   4   9   0        8.81        5.41      0.88 o 
   5   9   0      134.82      119.35      2.82 o 
   6   9   0      155.15      160.25      3.62 o 
   7   9   0       42.65       41.02      1.47 o 
   8   9   0      233.48      231.35      3.88 o 
   9   9   0       13.30       12.42      1.16 o 
  10   9   0        0.23       -1.72      1.99 o 
   0  10   0      740.30      775.69     17.47 o 
   1  10   0        9.79       12.27      1.10 o 
   2  10   0      413.57      382.74      6.60 o 
   3  10   0      150.79      146.75      3.15 o 
   4  10   0       39.99       38.15      1.56 o 
   5  10   0        4.05        4.42      0.99 o 
   6  10   0       62.99       63.90      2.22 o 
   7  10   0       47.38       42.99      1.85 o 
   8  10   0      103.88      127.79      3.12 o 
   9  10   0        7.73        7.61      1.33 o 
  10  10   0       21.52       27.49      3.02 o 
   1  11   0       18.15       17.41      1.23 o 
   2  11   0       66.90       59.71      2.01 o 
   3  11   0       96.19       80.56      2.32 o 
   4  11   0        2.40        3.02      0.96 o 
   5  11   0      161.20      157.74      3.59 o 
   6  11   0        0.59       -0.29      0.93 o 
   7  11   0        0.66       -0.07      1.11 o 
   8  11   0        6.42        4.80      1.51 o 
   9  11   0       33.67       34.77      2.14 o 
   0  12   0      941.73      957.88     21.54 o 
   1  12   0       24.44       27.55      1.84 o 
   2  12   0        5.49        8.88      1.15 o 
   3  12   0       35.47       33.77      1.60 o 
   4  12   0       66.24       62.83      2.45 o 
   5  12   0        4.12        4.58      1.11 o 
   6  12   0       74.69       84.52      3.03 o 
   7  12   0       51.26       56.47      2.90 o 
   1  13   0        6.87        9.03      1.22 o 
   2  13   0        3.26        1.36      1.04 o 
   3  13   0        7.29        5.13      1.16 o 
   4  13   0        2.63        0.34      1.15 o 
   5  13   0       32.56       25.58      1.82 o 
   6  13   0       81.91       85.51      4.12 o 
   0  14   0       14.74       12.57      2.37 o 
   1  14   0       32.33       23.99      1.93 o 
   2  14   0        3.06        3.41      1.40 o 
   3  14   0       98.46      118.30      3.79 o 
   4  14   0        1.14       -0.90      1.38 o 
 -13   0   1       27.66       39.40      3.78 o 
 -11   0   1      225.54      237.10     12.61 o 
  -9   0   1     1282.55     1274.38     29.98 o 
  -7   0   1      374.63      400.66      7.87 o 
  -5   0   1      259.99      244.49      4.72 o 
  -3   0   1      214.95      250.54      3.86 o 
  -1   0   1     3854.75     3724.32     74.13 o 
   1   0   1     1881.36     1837.58     36.76 o 
   3   0   1       34.35       41.98      1.25 o 
   5   0   1      312.84      312.58      4.73 o 
   7   0   1       65.96       85.83      2.12 o 
   9   0   1      247.55      241.94      7.03 o 
  11   0   1        8.23        2.41      2.04 o 
  13   0   1        0.58       -1.43      2.78 o 
 -13   1   1        9.01        9.17      1.90 o 
 -12   1   1        7.74       11.43      1.86 o 
 -11   1   1        2.85        1.80      1.42 o 
 -10   1   1       33.09       34.09      1.67 o 
  -9   1   1       73.48       72.69      2.24 o 
  -8   1   1       11.64       13.32      0.77 o 
  -7   1   1      616.99      602.45      8.23 o 
  -6   1   1      702.37      750.02      9.23 o 
  -5   1   1      110.11      130.39      2.51 o 
  -4   1   1       67.70       59.40      0.87 o 
  -3   1   1     2130.63     1982.44     21.28 o 
  -2   1   1      526.09      522.60      5.18 o 
  -1   1   1      122.78      118.14      1.92 o 
   0   1   1     4056.76     4333.60     66.72 o 
   1   1   1      162.58      139.64      1.27 o 
   2   1   1      248.27      237.71      2.17 o 
   3   1   1      158.11      128.34      1.31 o 
   4   1   1      226.50      220.92      2.32 o 
   5   1   1      353.63      362.36      3.76 o 
   6   1   1      347.49      334.01      3.79 o 
   7   1   1        2.11        1.76      0.54 o 
   8   1   1      910.69      895.97     13.25 o 
   9   1   1      539.64      530.51     10.36 o 
  10   1   1       17.85       15.29      2.58 o 
  11   1   1       92.34       80.68      3.46 o 
  12   1   1       89.86      106.36      3.97 o 
  13   1   1        0.02       -1.86      1.86 o 
 -13   2   1        0.05       -1.41      1.92 o 
 -12   2   1        1.41       -1.67      1.67 o 
 -11   2   1       50.61       44.11      2.52 o 
 -10   2   1      131.96      133.13      3.66 o 
  -9   2   1      706.42      676.69     11.63 o 
  -8   2   1      183.98      145.18      2.75 o 
  -7   2   1      384.67      357.02      4.92 o 
  -6   2   1        8.63       11.47      0.52 o 
  -5   2   1       23.48       16.57      1.08 o 
  -4   2   1      360.87      372.52      4.13 o 
  -3   2   1     1497.55     1424.01     15.66 o 
  -2   2   1       16.31       11.41      0.31 o 
  -1   2   1       22.02       19.18      0.59 o 
   0   2   1     1658.09     1796.79     36.86 o 
   1   2   1    16116.43    16603.43    207.86 o 
   2   2   1     2386.56     2269.91     19.49 o 
   3   2   1      580.75      590.80      5.28 o 
   4   2   1        3.44        5.03      0.38 o 
   5   2   1       67.96       66.32      1.43 o 
   6   2   1      288.22      278.68      3.36 o 
   7   2   1        9.00       10.61      0.72 o 
   8   2   1       33.97       33.69      1.55 o 
   9   2   1     1028.40     1030.00     19.04 o 
  10   2   1      193.61      186.69      5.41 o 
  11   2   1       59.84       68.61      3.08 o 
  12   2   1       38.51       34.11      2.35 o 
  13   2   1       41.93       45.53      2.82 o 
 -13   3   1        9.92       11.50      2.06 o 
 -12   3   1       27.62       25.77      2.18 o 
 -11   3   1       13.91       12.82      2.83 o 
 -10   3   1       99.51       99.94      3.38 o 
  -9   3   1       60.50       52.85      1.97 o 
  -8   3   1      483.88      482.49      7.45 o 
  -7   3   1      508.63      492.08      6.34 o 
  -6   3   1      522.86      521.86      6.75 o 
  -5   3   1      160.95      159.94      2.34 o 
  -4   3   1       94.53       88.93      1.31 o 
  -3   3   1     1977.17     2071.30     22.62 o 
  -2   3   1      613.78      622.37      7.92 o 
  -1   3   1       30.19       32.28      0.84 o 
   0   3   1     2038.72     2171.97     36.13 o 
   1   3   1     1327.38     1412.98     20.70 o 
   2   3   1      205.48      216.07      2.22 o 
   3   3   1       46.88       49.05      0.71 o 
   4   3   1     1729.07     1835.05     18.41 o 
   5   3   1       32.33       33.74      0.73 o 
   6   3   1       54.01       60.84      1.42 o 
   7   3   1       26.81       29.10      0.87 o 
   8   3   1        0.39       -0.36      0.86 o 
   9   3   1      530.09      501.61      8.96 o 
  10   3   1       41.84       37.47      1.97 o 
  11   3   1        5.30        6.02      1.67 o 
  12   3   1        0.49       -1.45      1.45 o 
  13   3   1        1.49        0.03      1.65 o 
 -13   4   1       22.64       29.05      2.51 o 
 -12   4   1        0.37       -0.52      2.98 o 
 -11   4   1        2.03        1.00      1.97 o 
 -10   4   1       34.40       40.70      2.11 o 
  -9   4   1       13.06        6.75      2.03 o 
  -8   4   1      124.39      108.13      2.33 o 
  -7   4   1        7.67        4.19      0.66 o 
  -6   4   1      354.57      359.75      4.57 o 
  -5   4   1       35.20       36.05      0.87 o 
  -4   4   1      170.83      175.07      2.34 o 
  -3   4   1      808.68      873.90      9.40 o 
  -2   4   1        4.06        4.04      0.27 o 
  -1   4   1      127.40      123.36      1.77 o 
   0   4   1       21.30       22.48      0.82 o 
   1   4   1      112.66      106.06      1.66 o 
   2   4   1     2040.74     2074.28     20.66 o 
   3   4   1        0.01        0.13      0.32 o 
   4   4   1      393.22      480.01      5.20 o 
   5   4   1      158.22      147.38      1.86 o 
   6   4   1      146.29      164.42      2.13 o 
   7   4   1      125.21      126.73      2.12 o 
   8   4   1       94.32       86.23      2.11 o 
   9   4   1      181.13      176.94      4.06 o 
  10   4   1        0.74       -1.05      1.05 o 
  11   4   1      204.23      208.47      7.16 o 
  12   4   1       23.06       20.12      2.20 o 
  13   4   1        2.02       -1.71      3.69 o 
 -12   5   1       17.80       15.37      2.04 o 
 -11   5   1        4.17        2.77      1.55 o 
 -10   5   1        8.24        6.44      1.41 o 
  -9   5   1       42.92       36.99      1.52 o 
  -8   5   1       35.95       32.85      1.14 o 
  -7   5   1      144.48      140.51      2.54 o 
  -6   5   1        6.39        1.68      1.06 o 
  -5   5   1      224.94      222.21      2.92 o 
  -4   5   1       28.74       24.50      0.70 o 
  -3   5   1     1133.15     1200.46     12.36 o 
  -2   5   1       73.61       64.58      1.22 o 
  -1   5   1      226.85      278.70      3.72 o 
   0   5   1      684.68      766.67     15.47 o 
   1   5   1     2788.70     2988.51     35.37 o 
   2   5   1       26.60       26.71      0.74 o 
   3   5   1     1621.44     1735.35     16.98 o 
   4   5   1       15.80       16.69      0.49 o 
   5   5   1      261.30      208.55      2.75 o 
   6   5   1       70.51       66.09      1.36 o 
   7   5   1      251.17      259.09      3.76 o 
   8   5   1      220.40      193.62      3.23 o 
   9   5   1      180.26      162.66      3.54 o 
  10   5   1       43.28       46.41      2.33 o 
  11   5   1        6.29        6.16      1.41 o 
  12   5   1       38.48       37.84      2.66 o 
 -12   6   1       23.75       26.98      2.35 o 
 -11   6   1        0.45       -0.94      1.76 o 
 -10   6   1       71.56       76.43      3.17 o 
  -9   6   1       33.01       28.94      1.33 o 
  -8   6   1     1348.27     1305.59     17.41 o 
  -7   6   1       50.65       44.20      1.46 o 
  -6   6   1      120.22      113.81      2.10 o 
  -5   6   1        0.00       -0.51      0.51 o 
  -4   6   1       93.90      102.98      1.49 o 
  -3   6   1        2.42        0.95      0.40 o 
  -2   6   1     1599.96     1710.81     19.63 o 
  -1   6   1       63.41       73.40      1.30 o 
   0   6   1       46.87       49.84      1.02 o 
   1   6   1       66.15       68.82      1.31 o 
   2   6   1       47.35       65.80      1.16 o 
   3   6   1       16.06       30.75      0.76 o 
   4   6   1      165.24      156.28      2.09 o 
   5   6   1       32.40       26.54      0.86 o 
   6   6   1      558.81      534.32      6.99 o 
   7   6   1        0.00       -0.48      0.48 o 
   8   6   1       17.11       11.06      1.95 o 
   9   6   1       21.74       19.04      1.36 o 
  10   6   1       70.49       74.02      2.96 o 
  11   6   1       13.46       11.97      1.64 o 
  12   6   1        2.71        0.34      1.46 o 
 -12   7   1        2.51       -1.24      3.29 o 
 -11   7   1       73.39       90.61      6.64 o 
 -10   7   1        8.94        5.98      1.26 o 
  -9   7   1        3.29        1.48      1.60 o 
  -8   7   1       15.77       16.82      1.10 o 
  -7   7   1       36.00       42.43      1.28 o 
  -6   7   1        2.86        1.05      0.64 o 
  -5   7   1       25.29       22.13      0.75 o 
  -4   7   1       16.44       14.74      0.68 o 
  -3   7   1      106.84      109.58      1.79 o 
  -2   7   1      865.00      926.12     10.85 o 
  -1   7   1      209.13      232.39      3.32 o 
   0   7   1        4.29        7.98      0.53 o 
   1   7   1      469.23      488.53      6.96 o 
   2   7   1      112.77      108.07      1.77 o 
   3   7   1     1638.61     1677.48     23.28 o 
   4   7   1       65.84       60.49      1.34 o 
   5   7   1      215.26      197.92      3.23 o 
   6   7   1      181.59      180.28      2.88 o 
   7   7   1      156.70      149.55      2.76 o 
   8   7   1        6.34        0.83      1.06 o 
   9   7   1       66.49       59.32      1.89 o 
  10   7   1        0.67       -1.19      1.19 o 
  11   7   1       26.46       25.93      2.13 o 
 -11   8   1       19.05       23.16      2.27 o 
 -10   8   1        1.19       -0.40      1.19 o 
  -9   8   1        0.00       -1.45      1.45 o 
  -8   8   1        0.37        2.96      0.77 o 
  -7   8   1      132.01      128.15      2.34 o 
  -6   8   1      889.75      866.25     10.03 o 
  -5   8   1       36.36       33.69      1.00 o 
  -4   8   1      560.32      547.74      7.54 o 
  -3   8   1       54.24       40.93      1.21 o 
  -2   8   1        0.54       -0.48      0.48 o 
  -1   8   1       99.59       93.03      1.82 o 
   0   8   1       14.27       19.65      0.81 o 
   1   8   1        4.27        4.53      0.56 o 
   2   8   1      150.18      151.45      2.90 o 
   3   8   1      439.10      442.29      6.55 o 
   4   8   1      116.04      118.80      2.39 o 
   5   8   1       38.25       35.30      1.13 o 
   6   8   1      304.06      298.25      4.57 o 
   7   8   1        9.91       12.96      0.99 o 
   8   8   1        7.81        6.28      0.96 o 
   9   8   1      186.59      187.76      4.41 o 
  10   8   1       11.76        9.48      1.60 o 
  11   8   1       92.60      111.46      4.56 o 
 -10   9   1       38.64       44.72      2.25 o 
  -9   9   1       18.96       14.14      1.30 o 
  -8   9   1        4.53        3.61      1.20 o 
  -7   9   1       14.62       15.92      1.17 o 
  -6   9   1       10.71       10.59      0.90 o 
  -5   9   1      122.88      121.61      2.32 o 
  -4   9   1       49.13       44.84      1.36 o 
  -3   9   1      443.61      431.37      6.29 o 
  -2   9   1       11.99       19.86      0.93 o 
  -1   9   1        0.78        0.27      0.58 o 
   0   9   1      347.56      343.13      5.13 o 
   1   9   1      292.95      298.47      5.26 o 
   2   9   1      694.59      661.10     10.58 o 
   3   9   1       19.63       15.40      0.94 o 
   4   9   1      313.30      296.90      5.06 o 
   5   9   1        0.64        0.43      0.71 o 
   6   9   1      116.48       96.40      2.25 o 
   7   9   1        2.65        3.59      0.88 o 
   8   9   1       74.42       73.93      2.20 o 
   9   9   1      244.66      283.64      5.56 o 
  10   9   1        7.73        5.37      2.22 o 
 -10  10   1       14.42        9.13      3.32 o 
  -9  10   1       53.00       48.40      2.15 o 
  -8  10   1        6.72       10.04      1.12 o 
  -7  10   1        3.49        3.35      0.93 o 
  -6  10   1       57.16       56.75      2.09 o 
  -5  10   1      322.55      313.84      5.85 o 
  -4  10   1        0.00       -0.71      0.71 o 
  -3  10   1       50.60       41.21      1.48 o 
  -2  10   1      161.25      156.52      3.05 o 
  -1  10   1      178.11      169.28      3.48 o 
   0  10   1       12.99       15.48      1.16 o 
   1  10   1      584.49      587.60      9.58 o 
   2  10   1       45.72       47.41      1.77 o 
   3  10   1       22.87       21.29      1.24 o 
   4  10   1       51.63       52.90      1.89 o 
   5  10   1      138.16      134.73      3.16 o 
   6  10   1       28.14       23.00      1.38 o 
   7  10   1       48.66       53.39      2.15 o 
   8  10   1      108.28      109.59      3.16 o 
   9  10   1      202.78      247.45      7.72 o 
  -9  11   1       19.05       18.85      2.06 o 
  -8  11   1       43.64       45.84      2.27 o 
  -7  11   1       19.97       17.27      1.58 o 
  -6  11   1        4.79        8.24      1.30 o 
  -5  11   1        0.45       -0.88      0.88 o 
  -4  11   1      180.82      181.50      3.76 o 
  -3  11   1        0.96       -0.80      0.80 o 
  -2  11   1       62.83       55.21      1.95 o 
  -1  11   1        0.27       -0.44      0.85 o 
   0  11   1       61.97       59.78      2.04 o 
   1  11   1      234.45      214.34      4.21 o 
   2  11   1        8.71        9.05      1.07 o 
   3  11   1      121.55      115.50      2.81 o 
   4  11   1       94.11       91.23      2.48 o 
   5  11   1        1.66        1.62      0.95 o 
   6  11   1       86.14       82.93      2.60 o 
   7  11   1       20.34       22.57      1.60 o 
   8  11   1        5.80        8.78      1.75 o 
   9  11   1        9.58        9.22      5.13 o 
  -7  12   1       83.88       82.61      3.43 o 
  -6  12   1        3.61        5.17      1.34 o 
  -5  12   1        0.36       -0.57      0.97 o 
  -4  12   1       44.09       45.64      1.86 o 
  -3  12   1      100.14      109.05      2.82 o 
  -2  12   1       38.29       29.13      1.51 o 
  -1  12   1       64.88       65.62      2.26 o 
   0  12   1      125.16      134.67      3.78 o 
   1  12   1      283.66      277.79      5.27 o 
   2  12   1        0.72       -0.57      0.94 o 
   3  12   1      156.82      145.86      3.36 o 
   4  12   1        9.50        8.62      1.19 o 
   5  12   1        1.87       -0.15      0.96 o 
   6  12   1        9.49       19.38      1.83 o 
   7  12   1       14.15       19.15      2.09 o 
  -6  13   1       19.73       22.95      2.36 o 
  -5  13   1       17.98       15.00      1.80 o 
  -4  13   1        0.01       -0.38      1.09 o 
  -3  13   1        5.17        4.84      1.12 o 
  -2  13   1       46.92       49.22      1.96 o 
  -1  13   1        3.66        5.06      1.14 o 
   0  13   1      113.11      116.84      3.04 o 
   1  13   1        0.41        1.14      1.00 o 
   2  13   1       37.20       49.19      1.95 o 
   3  13   1       26.71       28.78      1.61 o 
   4  13   1        0.93        1.28      1.14 o 
   5  13   1        3.33        5.31      1.44 o 
   6  13   1        0.38        1.91      1.80 o 
  -4  14   1        7.51       10.25      3.37 o 
  -3  14   1        0.66       -1.24      1.24 o 
  -2  14   1       18.08       22.40      1.85 o 
  -1  14   1        0.35        0.91      1.40 o 
   0  14   1      195.97      204.38      7.35 o 
   1  14   1       35.64       39.06      2.23 o 
   2  14   1       34.59       31.80      2.09 o 
   3  14   1        4.88        4.71      1.67 o 
 -12   0   2        2.86        0.35      1.95 o 
 -10   0   2     1102.27     1046.50     24.94 o 
  -8   0   2       71.54       63.90      2.44 o 
  -6   0   2        5.24        4.66      0.69 o 
  -4   0   2       59.67       44.67      1.28 o 
  -2   0   2     3033.64     2996.52     43.86 o 
   0   0   2      567.42      603.91     12.81 o 
   2   0   2       33.24       23.16      0.71 o 
   4   0   2        5.14        4.48      0.35 o 
   6   0   2       37.14       34.73      0.96 o 
   8   0   2      174.18      166.27      4.57 o 
  10   0   2      831.89      832.92     22.40 o 
  12   0   2       49.69       55.47      4.19 o 
 -13   1   2        1.43       -1.34      1.58 o 
 -12   1   2        2.80        2.07      1.72 o 
 -11   1   2       54.16       60.32      3.16 o 
 -10   1   2      211.73      204.37      4.43 o 
  -9   1   2      110.59       95.19      3.05 o 
  -8   1   2        0.84       -0.52      0.52 o 
  -7   1   2      469.97      497.03      6.99 o 
  -6   1   2        3.62        7.94      0.52 o 
  -5   1   2     3492.52     3730.87     44.55 o 
  -4   1   2        0.91        2.44      0.30 o 
  -3   1   2       76.50       67.45      0.96 o 
  -2   1   2      800.00      738.84      8.50 o 
  -1   1   2     2936.99     3043.46     45.60 o 
   0   1   2      483.17      510.86      8.69 o 
   1   1   2     4839.90     4972.37     44.44 o 
   2   1   2      443.67      415.83      3.74 o 
   3   1   2      856.27      822.94      7.26 o 
   4   1   2      128.91      132.57      1.60 o 
   5   1   2       62.43       56.11      0.88 o 
   6   1   2        0.23       -0.22      0.22 o 
   7   1   2      197.97      209.51      2.57 o 
   8   1   2      639.90      652.67      8.38 o 
   9   1   2       70.44       79.96      2.17 o 
  10   1   2        0.07       -1.20      1.20 o 
  11   1   2        0.00       -0.53      1.16 o 
  12   1   2       44.26       51.99      2.88 o 
  13   1   2       12.17       14.60      2.12 o 
 -13   2   2       35.95       47.41      4.32 o 
 -12   2   2       67.75       81.71      3.34 o 
 -11   2   2       42.03       45.89      2.57 o 
 -10   2   2      114.59      107.57      2.88 o 
  -9   2   2       17.40       12.28      3.45 o 
  -8   2   2      431.46      418.91      6.80 o 
  -7   2   2      243.78      248.19      3.54 o 
  -6   2   2      283.36      279.14      3.72 o 
  -5   2   2      494.03      545.59      6.61 o 
  -4   2   2        1.75        0.87      0.37 o 
  -3   2   2     1004.63      971.39     10.79 o 
  -2   2   2      847.68      856.60      9.43 o 
  -1   2   2       14.72       17.23      0.44 o 
   0   2   2     8512.97     9035.83    120.98 o 
   1   2   2    13591.40    13757.39    137.75 o 
   2   2   2       24.90       30.48      0.75 o 
   3   2   2     3166.65     3181.62     28.20 o 
   4   2   2     1372.45     1310.45     12.34 o 
   5   2   2      359.07      388.11      3.93 o 
   6   2   2      560.55      532.19      5.69 o 
   7   2   2      240.85      233.81      3.00 o 
   8   2   2      169.44      157.85      2.53 o 
   9   2   2      232.72      238.65      4.26 o 
  10   2   2      323.45      330.26      7.41 o 
  11   2   2       79.48       80.17      3.01 o 
  12   2   2       11.00        9.43      1.74 o 
  13   2   2        1.16       -1.65      1.65 o 
 -13   3   2       45.55       51.45      2.86 o 
 -12   3   2        3.82        2.68      1.57 o 
 -11   3   2        9.26        5.24      1.50 o 
 -10   3   2      102.63       88.28      3.33 o 
  -9   3   2       40.38       35.75      1.58 o 
  -8   3   2      393.93      382.02      6.08 o 
  -7   3   2       92.99       90.95      2.02 o 
  -6   3   2      156.97      169.52      2.44 o 
  -5   3   2     1219.42     1374.04     15.01 o 
  -4   3   2      113.44      130.84      1.72 o 
  -3   3   2       23.65       30.52      0.65 o 
  -2   3   2     1050.26     1057.51     11.48 o 
  -1   3   2      325.44      330.85      4.03 o 
   0   3   2       55.48       62.10      1.30 o 
   1   3   2     7187.05     7461.49     95.15 o 
   2   3   2        0.11        1.61      0.21 o 
   3   3   2      742.65      763.72      6.78 o 
   4   3   2     1005.67     1035.96      9.57 o 
   5   3   2       53.58       53.91      0.93 o 
   6   3   2      218.23      215.82      2.70 o 
   7   3   2      188.02      184.44      2.46 o 
   8   3   2        8.56        7.60      0.64 o 
   9   3   2       14.43       15.02      1.12 o 
  10   3   2      153.40      149.24      4.59 o 
  11   3   2        1.47        2.13      1.27 o 
  12   3   2       30.79       33.38      2.10 o 
  13   3   2        0.04       -1.75      1.75 o 
 -13   4   2       52.17       71.56      3.54 o 
 -12   4   2       27.24       44.01      3.73 o 
 -11   4   2        3.35       -2.24      2.91 o 
 -10   4   2      122.94      119.34      3.10 o 
  -9   4   2       12.50        7.27      1.45 o 
  -8   4   2      424.94      422.52      6.64 o 
  -7   4   2      324.06      312.89      4.51 o 
  -6   4   2       57.28       57.67      1.28 o 
  -5   4   2       21.45       27.83      0.79 o 
  -4   4   2       14.29       18.58      0.59 o 
  -3   4   2     2127.67     2340.60     24.79 o 
  -2   4   2      310.72      311.56      3.86 o 
  -1   4   2     2518.99     2722.15     39.92 o 
   0   4   2      166.87      174.17      2.38 o 
   1   4   2     1360.21     1478.58     18.09 o 
   2   4   2        9.15       12.05      0.35 o 
   3   4   2       38.88       37.89      0.71 o 
   4   4   2      144.69      141.52      1.70 o 
   5   4   2      191.52      183.50      2.24 o 
   6   4   2      201.27      190.79      2.36 o 
   7   4   2      215.01      212.56      2.79 o 
   8   4   2       61.34       54.68      1.41 o 
   9   4   2       29.41       34.36      1.77 o 
  10   4   2       89.50       85.61      3.38 o 
  11   4   2       17.94       22.47      1.85 o 
  12   4   2       23.99       31.38      2.19 o 
  13   4   2        9.44        8.69      2.91 o 
 -12   5   2        9.92        3.60      1.77 o 
 -11   5   2       48.79       42.25      3.92 o 
 -10   5   2        4.28        0.86      1.46 o 
  -9   5   2      300.16      300.46      5.30 o 
  -8   5   2      641.57      602.37      8.83 o 
  -7   5   2      190.15      183.56      2.97 o 
  -6   5   2       21.79       18.60      1.15 o 
  -5   5   2      139.73      112.87      1.71 o 
  -4   5   2      838.88      814.80      8.90 o 
  -3   5   2       20.28       25.83      0.68 o 
  -2   5   2     1437.39     1481.01     18.21 o 
  -1   5   2      177.48      176.49      2.50 o 
   0   5   2     2351.43     2593.99     34.84 o 
   1   5   2       19.84       21.83      0.61 o 
   2   5   2       99.24       79.82      1.07 o 
   3   5   2      435.95      463.82      4.99 o 
   4   5   2        0.17       -0.26      0.26 o 
   5   5   2       19.60       13.20      0.52 o 
   6   5   2        4.07        3.85      0.41 o 
   7   5   2        3.72        3.71      0.46 o 
   8   5   2       60.16       52.56      1.84 o 
   9   5   2       27.72       21.62      1.49 o 
  10   5   2        5.35        7.78      1.39 o 
  11   5   2       29.66       27.37      2.63 o 
  12   5   2        0.94       -1.46      1.46 o 
 -12   6   2        6.76        5.88      3.49 o 
 -11   6   2       22.79       31.36      2.33 o 
 -10   6   2       18.91       15.34      2.00 o 
  -9   6   2       20.93       16.09      1.14 o 
  -8   6   2        9.75       15.53      1.62 o 
  -7   6   2      483.21      464.19      7.00 o 
  -6   6   2       10.20       12.30      0.68 o 
  -5   6   2      527.47      528.32      6.20 o 
  -4   6   2       92.93       81.08      1.26 o 
  -3   6   2        9.24        7.39      0.46 o 
  -2   6   2        0.74        2.33      0.46 o 
  -1   6   2       73.93      103.01      1.63 o 
   0   6   2        4.95        7.52      0.46 o 
   1   6   2       45.45       54.12      1.17 o 
   2   6   2        6.25        5.11      0.38 o 
   3   6   2      359.96      386.04      4.46 o 
   4   6   2        3.09        1.54      0.34 o 
   5   6   2       59.81       61.09      1.13 o 
   6   6   2       87.44       67.78      1.34 o 
   7   6   2       47.95       45.03      1.22 o 
   8   6   2       87.39       69.51      1.87 o 
   9   6   2       17.38       12.80      1.35 o 
  10   6   2        9.49        7.04      2.36 o 
  11   6   2       97.03      121.68      4.02 o 
  12   6   2       39.09       42.82      3.56 o 
 -11   7   2        8.58        4.99      2.04 o 
 -10   7   2       41.96       38.87      3.33 o 
  -9   7   2       15.42       17.54      1.40 o 
  -8   7   2      305.71      283.75      4.62 o 
  -7   7   2       15.00        6.96      1.09 o 
  -6   7   2      252.48      242.24      3.24 o 
  -5   7   2      288.22      287.21      3.42 o 
  -4   7   2      242.79      239.78      3.12 o 
  -3   7   2       10.19        7.51      0.54 o 
  -2   7   2     1566.93     1710.15     19.49 o 
  -1   7   2       34.25       38.72      0.97 o 
   0   7   2       28.37       19.61      0.68 o 
   1   7   2      713.96      726.56      9.31 o 
   2   7   2      603.87      623.46      7.31 o 
   3   7   2      886.95      921.50     11.16 o 
   4   7   2       91.60       83.02      1.56 o 
   5   7   2      207.76      192.53      2.67 o 
   6   7   2       15.81       19.61      0.78 o 
   7   7   2      266.06      237.57      3.98 o 
   8   7   2       11.66        7.60      1.01 o 
   9   7   2       18.98       10.84      1.39 o 
  10   7   2       32.43       30.83      2.09 o 
  11   7   2       21.07       25.66      2.68 o 
 -11   8   2        4.74        1.26      2.27 o 
 -10   8   2       23.59       27.25      2.14 o 
  -9   8   2        0.16       -0.80      0.80 o 
  -8   8   2      315.07      321.16      5.03 o 
  -7   8   2      658.96      617.57      8.75 o 
  -6   8   2        0.66       -0.49      0.60 o 
  -5   8   2      388.49      373.63      4.96 o 
  -4   8   2      147.41      138.03      2.44 o 
  -3   8   2        7.51        8.83      0.64 o 
  -2   8   2      544.48      538.27      7.21 o 
  -1   8   2      242.20      225.03      3.55 o 
   0   8   2       34.27       32.33      0.99 o 
   1   8   2       71.37       59.45      1.39 o 
   2   8   2       10.93       10.82      0.59 o 
   3   8   2      101.77      103.12      1.78 o 
   4   8   2      467.95      452.01      6.72 o 
   5   8   2      357.83      338.52      4.99 o 
   6   8   2      149.67      144.94      2.70 o 
   7   8   2      195.17      177.94      3.15 o 
   8   8   2        1.96        2.08      0.86 o 
   9   8   2        1.17        0.80      1.34 o 
  10   8   2        0.01       -0.20      1.58 o 
  11   8   2       23.41       36.20      3.11 o 
 -10   9   2       81.63      105.19      3.40 o 
  -9   9   2        0.59       -0.85      0.85 o 
  -8   9   2      118.50      135.94      2.74 o 
  -7   9   2        1.32        0.16      0.75 o 
  -6   9   2        2.25        0.35      0.64 o 
  -5   9   2      123.38      111.62      2.08 o 
  -4   9   2      133.23      120.13      2.25 o 
  -3   9   2       73.36       65.25      1.58 o 
  -2   9   2      312.45      313.56      4.78 o 
  -1   9   2      447.92      425.51      6.21 o 
   0   9   2       15.95       12.21      0.83 o 
   1   9   2        8.19        7.64      0.74 o 
   2   9   2      451.00      441.29      6.41 o 
   3   9   2      188.50      162.86      3.08 o 
   4   9   2       80.24       75.93      2.03 o 
   5   9   2      144.63      144.73      2.86 o 
   6   9   2      311.31      319.06      5.32 o 
   7   9   2       28.18       31.23      1.69 o 
   8   9   2       43.37       45.15      2.11 o 
   9   9   2       11.77       13.86      2.00 o 
  10   9   2        1.12        3.08      1.93 o 
  -9  10   2        9.00        7.66      1.25 o 
  -8  10   2       22.60       22.42      1.22 o 
  -7  10   2       46.26       45.79      1.63 o 
  -6  10   2       82.23       89.96      2.31 o 
  -5  10   2        0.00       -0.66      0.66 o 
  -4  10   2       55.92       53.34      1.63 o 
  -3  10   2      392.61      379.78      6.08 o 
  -2  10   2      170.23      161.71      3.12 o 
  -1  10   2      113.07      106.75      2.41 o 
   0  10   2      330.99      335.65      5.46 o 
   1  10   2       24.14       24.88      1.20 o 
   2  10   2      144.74      131.83      2.96 o 
   3  10   2      305.04      309.27      5.51 o 
   4  10   2       47.03       43.27      1.72 o 
   5  10   2       45.74       48.78      1.76 o 
   6  10   2       35.79       36.38      1.55 o 
   7  10   2        4.58       -0.17      1.30 o 
   8  10   2        0.88       -0.22      1.35 o 
   9  10   2       12.55       21.81      2.45 o 
  -8  11   2       54.08       59.71      2.91 o 
  -7  11   2       18.23       23.33      1.58 o 
  -6  11   2       99.22      100.86      2.92 o 
  -5  11   2       71.59       73.05      2.09 o 
  -4  11   2       37.40       36.28      1.47 o 
  -3  11   2      103.49       98.43      2.39 o 
  -2  11   2       92.80       81.35      2.15 o 
  -1  11   2        3.78        2.44      0.85 o 
   0  11   2        0.51       -0.60      0.75 o 
   1  11   2      106.76      108.33      2.73 o 
   2  11   2       26.46       28.93      1.43 o 
   3  11   2       62.93       62.91      2.08 o 
   4  11   2       22.30       20.01      1.28 o 
   5  11   2       15.00       10.12      1.24 o 
   6  11   2       14.29       13.27      1.32 o 
   7  11   2       29.57       43.51      2.82 o 
   8  11   2        0.11       -1.26      1.40 o 
  -7  12   2       13.01       15.48      2.27 o 
  -6  12   2       67.33       77.99      3.29 o 
  -5  12   2        4.04        5.46      1.16 o 
  -4  12   2       15.48       16.72      1.31 o 
  -3  12   2        7.65        8.21      1.13 o 
  -2  12   2      103.22      103.80      2.74 o 
  -1  12   2        3.88        3.97      2.38 o 
   0  12   2      272.02      274.50      5.25 o 
   1  12   2      305.68      304.98      5.67 o 
   2  12   2       61.52       58.94      2.14 o 
   3  12   2       29.27       27.04      1.48 o 
   4  12   2        4.95        5.55      1.19 o 
   5  12   2        9.83        9.00      1.29 o 
   6  12   2        2.34        3.32      1.15 o 
   7  12   2       99.93      111.79      4.25 o 
  -6  13   2       20.03       20.60      2.35 o 
  -5  13   2       48.28       44.54      2.48 o 
  -4  13   2       30.49       26.83      1.86 o 
  -3  13   2        5.70        7.55      1.28 o 
  -2  13   2        9.51        4.39      1.11 o 
  -1  13   2       25.56       27.67      1.86 o 
   0  13   2        0.47        1.83      1.04 o 
   1  13   2        2.15        2.23      1.04 o 
   2  13   2        0.04        1.65      1.09 o 
   3  13   2        0.25       -0.66      1.04 o 
   4  13   2        7.32        6.44      1.39 o 
   5  13   2       10.88       13.95      1.65 o 
   6  13   2        9.04       13.18      2.95 o 
  -3  14   2        1.22       -0.51      1.30 o 
  -2  14   2        5.25        2.38      1.37 o 
  -1  14   2        2.81        4.49      1.43 o 
   0  14   2       67.24       66.36      3.62 o 
   1  14   2      133.40      146.60      4.86 o 
   2  14   2        1.01        0.09      1.54 o 
   3  14   2        5.14        7.41      1.90 o 
 -13   0   3       53.13       68.94      4.42 o 
 -11   0   3      112.30      133.80      5.45 o 
  -9   0   3        0.27       -2.28      2.28 o 
  -7   0   3       99.05      118.53      2.95 o 
  -5   0   3      560.73      522.78      9.00 o 
  -3   0   3     1137.86     1079.56     15.53 o 
  -1   0   3     8639.46     8676.21    119.05 o 
   1   0   3    52684.62    51805.12   1287.25 o 
   3   0   3     2125.84     1963.12     27.73 o 
   5   0   3      556.83      539.75      7.96 o 
   7   0   3        5.95        8.72      0.80 o 
   9   0   3       23.36       21.30      1.52 o 
  11   0   3       62.49       63.12      3.25 o 
  13   0   3       27.19       33.75      3.55 o 
 -13   1   3        5.45        0.73      1.72 o 
 -12   1   3       17.58       18.98      2.89 o 
 -11   1   3       15.86       15.99      1.31 o 
 -10   1   3        1.01       -1.23      1.23 o 
  -9   1   3        1.23        0.85      0.83 o 
  -8   1   3     1042.26     1035.76     14.00 o 
  -7   1   3       33.66       27.90      0.91 o 
  -6   1   3       58.29       52.59      1.06 o 
  -5   1   3     1176.05     1214.95     13.89 o 
  -4   1   3     1583.52     1746.71     18.68 o 
  -3   1   3     1672.86     1729.44     16.95 o 
  -2   1   3      130.82      135.04      1.75 o 
  -1   1   3      362.69      353.17      3.95 o 
   0   1   3       12.50       20.05      0.45 o 
   1   1   3    18287.95    17910.08    153.35 o 
   2   1   3     1111.66     1107.95      9.57 o 
   3   1   3        5.28        4.63      0.31 o 
   4   1   3      846.95      843.37      8.60 o 
   5   1   3       14.59       12.63      0.43 o 
   6   1   3      153.02      126.89      1.66 o 
   7   1   3      450.68      439.35      4.85 o 
   8   1   3       12.80       11.38      0.71 o 
   9   1   3       39.32       41.79      1.45 o 
  10   1   3      275.61      277.02      4.65 o 
  11   1   3      115.92      126.88      3.48 o 
  12   1   3        3.91        0.12      1.37 o 
  13   1   3       27.18       28.35      2.37 o 
 -13   2   3       28.24       29.76      2.29 o 
 -12   2   3        6.58       13.03      1.75 o 
 -11   2   3        1.47       -1.01      1.01 o 
 -10   2   3      296.68      286.79      5.20 o 
  -9   2   3      662.05      622.63     10.32 o 
  -8   2   3       41.61       45.72      1.53 o 
  -7   2   3       91.97       93.73      1.82 o 
  -6   2   3       75.31       76.33      1.36 o 
  -5   2   3      104.55      114.57      1.74 o 
  -4   2   3       33.93       39.23      0.81 o 
  -3   2   3       27.72       24.67      0.57 o 
  -2   2   3      442.60      450.13      4.63 o 
  -1   2   3     6809.27     7343.37    120.37 o 
   0   2   3     1098.99     1111.79     12.20 o 
   1   2   3     2137.96     2176.66     18.73 o 
   2   2   3     3256.77     3325.83     28.06 o 
   3   2   3     2930.45     2841.95     24.33 o 
   4   2   3        0.97       -0.21      0.21 o 
   5   2   3      614.11      634.37      6.39 o 
   6   2   3      565.51      593.60      6.15 o 
   7   2   3        1.96        0.99      0.37 o 
   8   2   3       14.09       10.55      0.68 o 
   9   2   3        6.52        5.65      0.94 o 
  10   2   3       93.41       95.16      2.51 o 
  11   2   3        4.79        3.53      1.71 o 
  12   2   3       10.40        7.85      1.73 o 
  13   2   3        0.97       -2.14      2.14 o 
 -13   3   3        7.72        6.41      1.77 o 
 -12   3   3       26.03       32.92      2.22 o 
 -11   3   3       18.49       17.41      1.31 o 
 -10   3   3        2.17       -1.25      1.25 o 
  -9   3   3        9.18        5.70      0.86 o 
  -8   3   3       16.59       10.09      1.40 o 
  -7   3   3      125.49      131.88      2.15 o 
  -6   3   3       44.42       46.53      1.04 o 
  -5   3   3      211.27      262.40      3.26 o 
  -4   3   3      136.27      157.29      1.97 o 
  -3   3   3      677.14      656.65      6.78 o 
  -2   3   3      505.71      512.22      5.64 o 
  -1   3   3       70.80       76.69      1.10 o 
   0   3   3        2.69        2.61      0.23 o 
   1   3   3     2741.16     2930.55     27.76 o 
   2   3   3      124.53      141.66      1.63 o 
   3   3   3      342.45      331.57      3.24 o 
   4   3   3      459.09      502.11      4.93 o 
   5   3   3       83.89       77.45      1.03 o 
   6   3   3       74.23       71.69      1.15 o 
   7   3   3      302.52      301.37      3.75 o 
   8   3   3       22.51       19.93      0.87 o 
   9   3   3      914.74      895.26     13.48 o 
  10   3   3        0.03       -0.83      0.83 o 
  11   3   3        0.44       -0.41      1.23 o 
  12   3   3        5.09        1.92      2.05 o 
  13   3   3        0.95       -0.62      1.87 o 
 -13   4   3        0.81        4.08      1.92 o 
 -12   4   3        3.08        1.64      1.53 o 
 -11   4   3        9.98        6.78      1.68 o 
 -10   4   3       14.18       15.38      1.22 o 
  -9   4   3       25.12       20.74      1.13 o 
  -8   4   3      494.04      472.54      7.34 o 
  -7   4   3      502.51      465.61      5.95 o 
  -6   4   3      399.59      409.03      5.14 o 
  -5   4   3      142.38      130.15      1.82 o 
  -4   4   3       11.48       23.04      0.60 o 
  -3   4   3      225.81      251.01      2.76 o 
  -2   4   3      422.68      421.49      4.45 o 
  -1   4   3     1075.14     1206.49     13.95 o 
   0   4   3      164.20      181.39      2.07 o 
   1   4   3      921.23      901.84      8.91 o 
   2   4   3     1328.34     1446.77     13.58 o 
   3   4   3      394.33      414.75      4.02 o 
   4   4   3      830.07      875.94      8.74 o 
   5   4   3       33.34       32.86      0.74 o 
   6   4   3       45.20       45.05      1.01 o 
   7   4   3       32.97       31.57      0.97 o 
   8   4   3        8.39        8.47      0.87 o 
   9   4   3       35.95       36.37      1.37 o 
  10   4   3        3.18       -0.07      0.90 o 
  11   4   3       10.82        9.83      1.52 o 
  12   4   3       51.97       53.73      3.31 o 
 -12   5   3        6.09        3.96      1.73 o 
 -11   5   3        9.65       11.77      1.48 o 
 -10   5   3        6.23        6.31      1.27 o 
  -9   5   3      376.03      356.69      5.86 o 
  -8   5   3        5.03        6.02      1.24 o 
  -7   5   3      165.07      176.07      2.69 o 
  -6   5   3        0.01       -0.39      0.39 o 
  -5   5   3      705.97      714.83      7.44 o 
  -4   5   3      128.97      117.73      1.58 o 
  -3   5   3      275.02      270.56      2.95 o 
  -2   5   3      171.16      182.42      2.38 o 
  -1   5   3     1858.84     2073.44     22.29 o 
   0   5   3      769.82      874.43      9.29 o 
   1   5   3        0.14        4.36      0.29 o 
   2   5   3      310.75      324.39      3.72 o 
   3   5   3       39.79       44.13      0.93 o 
   4   5   3      315.23      337.30      3.67 o 
   5   5   3      124.86      118.10      1.62 o 
   6   5   3        0.88       -0.37      0.37 o 
   7   5   3      418.16      388.45      5.17 o 
   8   5   3       57.80       50.84      1.59 o 
   9   5   3       11.91       11.49      0.97 o 
  10   5   3       22.61       20.29      1.58 o 
  11   5   3        4.51        1.27      1.71 o 
  12   5   3        2.06       -1.57      1.78 o 
 -12   6   3       18.58       19.77      3.37 o 
 -11   6   3        0.19       -0.04      2.08 o 
 -10   6   3        0.65       -1.00      1.00 o 
  -9   6   3       21.14       19.90      1.15 o 
  -8   6   3       24.32       30.32      1.21 o 
  -7   6   3      104.17       96.69      2.60 o 
  -6   6   3      291.56      276.82      3.35 o 
  -5   6   3      254.10      260.73      3.03 o 
  -4   6   3       66.99       63.43      1.13 o 
  -3   6   3      188.28      190.74      2.55 o 
  -2   6   3       82.18      116.35      1.75 o 
  -1   6   3       36.88       46.10      0.97 o 
   0   6   3      434.36      455.94      5.14 o 
   1   6   3      124.36      145.58      1.85 o 
   2   6   3      343.52      349.94      3.83 o 
   3   6   3       21.95       22.97      0.59 o 
   4   6   3      700.53      729.69      8.10 o 
   5   6   3      136.13      134.49      1.77 o 
   6   6   3       16.28       16.33      0.66 o 
   7   6   3      206.33      218.25      3.25 o 
   8   6   3      172.14      163.75      3.02 o 
   9   6   3        3.08        2.72      0.93 o 
  10   6   3        6.40        5.88      1.78 o 
  11   6   3        0.01        1.18      2.54 o 
  12   6   3       58.68       68.83      4.13 o 
 -11   7   3       65.72       71.02      3.90 o 
 -10   7   3        0.42       -0.74      0.95 o 
  -9   7   3       17.21       12.90      1.58 o 
  -8   7   3        0.31       -0.85      0.85 o 
  -7   7   3      494.31      490.86      7.28 o 
  -6   7   3        0.40       -0.52      0.52 o 
  -5   7   3      214.29      214.83      2.97 o 
  -4   7   3       18.15       18.16      0.69 o 
  -3   7   3      274.27      261.49      3.49 o 
  -2   7   3      219.01      239.22      3.19 o 
  -1   7   3      819.56      866.35     10.83 o 
   0   7   3       22.33       20.03      0.66 o 
   1   7   3       62.51       85.48      1.50 o 
   2   7   3       53.31       46.65      1.20 o 
   3   7   3       10.63       17.23      0.58 o 
   4   7   3       14.85       12.45      0.58 o 
   5   7   3       71.73       79.58      1.36 o 
   6   7   3       52.54       51.15      1.20 o 
   7   7   3      314.31      298.65      4.51 o 
   8   7   3      143.89      136.59      3.80 o 
   9   7   3       18.84       20.22      2.10 o 
  10   7   3       12.42       11.34      2.14 o 
  11   7   3        7.20        7.69      2.15 o 
 -11   8   3        0.45       -0.98      1.60 o 
 -10   8   3        3.31       -0.44      1.27 o 
  -9   8   3       23.07       20.71      1.35 o 
  -8   8   3       73.94       72.69      1.84 o 
  -7   8   3      342.30      345.20      5.32 o 
  -6   8   3        0.75       -0.87      0.87 o 
  -5   8   3      133.77      131.89      2.07 o 
  -4   8   3      264.49      248.75      3.39 o 
  -3   8   3      227.70      215.12      3.39 o 
  -2   8   3        1.06       -0.36      0.50 o 
  -1   8   3       65.05       68.52      1.46 o 
   0   8   3      342.74      372.68      5.23 o 
   1   8   3      341.97      322.42      4.35 o 
   2   8   3      261.74      252.81      3.54 o 
   3   8   3        9.03       12.84      0.81 o 
   4   8   3      313.12      307.07      3.99 o 
   5   8   3        7.00        5.49      0.64 o 
   6   8   3       32.54       24.37      1.02 o 
   7   8   3       18.50       24.67      1.16 o 
   8   8   3        0.43        0.01      1.10 o 
   9   8   3       30.28       38.82      2.71 o 
  10   8   3        1.37        3.23      2.20 o 
  11   8   3        3.00        4.30      2.15 o 
 -10   9   3        2.82        3.34      1.32 o 
  -9   9   3        0.38       -0.87      0.87 o 
  -8   9   3        0.02       -0.20      0.76 o 
  -7   9   3      222.38      213.79      3.61 o 
  -6   9   3        0.87       -0.66      0.66 o 
  -5   9   3       27.27       24.66      0.97 o 
  -4   9   3       37.06       33.03      1.14 o 
  -3   9   3       33.43       33.04      1.09 o 
  -2   9   3      177.10      173.08      2.85 o 
  -1   9   3       78.88       83.00      1.88 o 
   0   9   3       48.21       49.20      1.48 o 
   1   9   3      364.54      372.62      5.54 o 
   2   9   3       10.43        7.39      0.79 o 
   3   9   3       71.86       74.71      1.77 o 
   4   9   3       99.03       97.50      2.08 o 
   5   9   3      152.10      149.68      3.64 o 
   6   9   3       61.31       58.76      1.96 o 
   7   9   3        5.90        7.02      1.19 o 
   8   9   3       23.34       27.33      1.99 o 
   9   9   3       17.06       16.77      2.08 o 
  10   9   3       88.41      108.84      5.71 o 
  -9  10   3       79.47       96.58      3.52 o 
  -8  10   3        2.49        1.59      0.91 o 
  -7  10   3       15.90       17.35      1.13 o 
  -6  10   3       30.33       27.42      1.25 o 
  -5  10   3       18.15       18.22      0.97 o 
  -4  10   3      102.74       94.39      2.03 o 
  -3  10   3       28.56       29.03      1.12 o 
  -2  10   3        8.87        9.56      0.86 o 
  -1  10   3      258.09      256.63      4.13 o 
   0  10   3        0.82        0.30      0.78 o 
   1  10   3      116.33      121.68      2.45 o 
   2  10   3        3.64        1.87      0.74 o 
   3  10   3      413.93      415.00      5.91 o 
   4  10   3      166.95      160.74      3.25 o 
   5  10   3        0.04       -0.61      0.75 o 
   6  10   3        1.40        2.07      0.86 o 
   7  10   3       69.59       72.38      2.79 o 
   8  10   3        2.15        0.22      1.93 o 
   9  10   3       25.54       36.84      2.92 o 
  -8  11   3        3.17        3.13      1.14 o 
  -7  11   3        3.15        4.77      1.06 o 
  -6  11   3        1.91        2.02      0.96 o 
  -5  11   3        3.74        3.17      0.81 o 
  -4  11   3      150.05      150.83      3.12 o 
  -3  11   3       28.31       26.47      1.30 o 
  -2  11   3      221.58      202.30      3.78 o 
  -1  11   3      135.89      124.65      2.71 o 
   0  11   3        0.72       -0.50      0.77 o 
   1  11   3       46.53       47.76      1.67 o 
   2  11   3        7.69        6.90      0.94 o 
   3  11   3       16.92       14.50      1.26 o 
   4  11   3        3.43        4.16      1.06 o 
   5  11   3        7.95        3.31      1.07 o 
   6  11   3       19.78       15.63      1.57 o 
   7  11   3        1.85        0.43      1.35 o 
   8  11   3       11.77       14.09      2.24 o 
  -7  12   3       27.67       42.98      2.50 o 
  -6  12   3       46.41       57.43      2.90 o 
  -5  12   3       11.80       12.60      1.11 o 
  -4  12   3       14.94       17.23      1.22 o 
  -3  12   3       78.08       71.26      2.13 o 
  -2  12   3        3.24        4.41      0.95 o 
  -1  12   3       36.17       39.39      1.57 o 
   0  12   3        7.02        8.39      1.07 o 
   1  12   3      338.32      341.34      6.73 o 
   2  12   3        2.74        2.99      1.10 o 
   3  12   3       11.52       15.20      1.36 o 
   4  12   3       70.74       80.53      2.54 o 
   5  12   3        0.18       -0.60      1.02 o 
   6  12   3        4.51        3.40      1.37 o 
   7  12   3       31.71       34.03      2.50 o 
  -5  13   3       32.73       30.83      2.24 o 
  -4  13   3       93.61       94.00      2.95 o 
  -3  13   3       32.93       36.63      1.84 o 
  -2  13   3        9.10       11.16      1.26 o 
  -1  13   3        1.41        0.70      1.16 o 
   0  13   3        2.73        2.84      1.23 o 
   1  13   3       63.48       64.81      2.53 o 
   2  13   3        7.56        6.24      1.25 o 
   3  13   3        1.36        0.97      1.08 o 
   4  13   3       29.12       39.24      2.19 o 
   5  13   3        6.20        7.29      1.50 o 
  -3  14   3        0.05       -1.29      1.29 o 
  -2  14   3        0.11       -1.49      1.49 o 
  -1  14   3       41.86       43.48      2.67 o 
   0  14   3        5.02        5.39      1.72 o 
   1  14   3       12.40       16.24      1.90 o 
   2  14   3        3.40        7.01      1.64 o 
   3  14   3        0.56        2.08      1.91 o 
 -12   0   4       31.79       41.60      3.39 o 
 -10   0   4       24.48       14.44      2.44 o 
  -8   0   4      174.01      183.04      4.27 o 
  -6   0   4     1293.82     1338.86     20.36 o 
  -4   0   4       15.54       20.05      0.78 o 
  -2   0   4     1152.79     1124.59     15.66 o 
   0   0   4    19685.14    18989.56    254.35 o 
   2   0   4       32.68       35.26      0.70 o 
   4   0   4     1880.27     1790.98     26.49 o 
   6   0   4      898.83      878.14     13.18 o 
   8   0   4       97.59       98.90      2.52 o 
  10   0   4      726.68      752.11     15.46 o 
  12   0   4        4.26        4.82      1.78 o 
 -13   1   4       88.13      106.23      4.29 o 
 -12   1   4        4.16        0.14      1.50 o 
 -11   1   4        0.89       -0.23      1.22 o 
 -10   1   4        0.58       -1.42      1.42 o 
  -9   1   4      507.66      475.70      9.42 o 
  -8   1   4      206.07      202.23      3.26 o 
  -7   1   4        2.73        0.51      0.58 o 
  -6   1   4       16.70       17.64      0.66 o 
  -5   1   4      346.91      367.23      4.11 o 
  -4   1   4      157.26      141.85      1.74 o 
  -3   1   4      101.50       92.45      1.21 o 
  -2   1   4      106.39       92.53      2.16 o 
  -1   1   4      529.68      526.81      5.55 o 
   0   1   4        5.40        5.33      0.49 o 
   1   1   4      157.77      150.92      1.52 o 
   2   1   4       32.54       36.83      0.61 o 
   3   1   4       57.63       58.53      0.82 o 
   4   1   4       51.28       55.31      0.96 o 
   5   1   4      558.21      546.63      5.73 o 
   6   1   4       13.84       12.13      0.51 o 
   7   1   4       34.92       33.90      0.87 o 
   8   1   4        0.12       -0.51      0.51 o 
   9   1   4      495.46      493.51      7.34 o 
  10   1   4      221.83      234.31      4.12 o 
  11   1   4       24.66       23.57      1.49 o 
  12   1   4        3.05        1.37      1.22 o 
  13   1   4        1.52       -1.46      1.46 o 
 -13   2   4       11.64       15.87      2.06 o 
 -12   2   4        1.02       -1.96      1.96 o 
 -11   2   4        0.48       -0.74      1.11 o 
 -10   2   4       31.77       20.35      1.30 o 
  -9   2   4        1.97       -1.21      1.21 o 
  -8   2   4      486.12      491.74      6.80 o 
  -7   2   4      214.39      197.21      2.91 o 
  -6   2   4        0.72       -0.39      0.39 o 
  -5   2   4      284.20      282.81      3.28 o 
  -4   2   4      506.84      575.14      6.22 o 
  -3   2   4     1760.88     1823.01     18.36 o 
  -2   2   4       50.69       61.81      0.98 o 
  -1   2   4        2.88        3.97      0.24 o 
   0   2   4      463.17      454.15      4.75 o 
   1   2   4      883.29      873.43      7.83 o 
   2   2   4     2289.21     2292.95     20.43 o 
   3   2   4      176.08      170.57      1.82 o 
   4   2   4      197.58      199.31      2.16 o 
   5   2   4       93.55      103.71      1.36 o 
   6   2   4      146.20      137.85      1.90 o 
   7   2   4       94.56       91.22      1.52 o 
   8   2   4        7.68        5.24      0.63 o 
   9   2   4      217.00      222.27      3.50 o 
  10   2   4      242.63      252.39      4.33 o 
  11   2   4       46.09       47.10      2.08 o 
  12   2   4       34.37       45.23      2.34 o 
  13   2   4       43.08       39.53     10.55 o 
 -13   3   4       21.51       22.46      2.18 o 
 -12   3   4       20.05       21.88      2.02 o 
 -11   3   4       11.37        7.75      1.12 o 
 -10   3   4        2.56        4.18      0.98 o 
  -9   3   4       47.06       49.24      1.63 o 
  -8   3   4       55.72       42.55      1.47 o 
  -7   3   4        5.99        4.15      1.02 o 
  -6   3   4      358.89      379.63      4.51 o 
  -5   3   4      107.46      111.75      1.60 o 
  -4   3   4      718.60      786.27      8.14 o 
  -3   3   4        3.42        2.07      0.31 o 
  -2   3   4     1164.58     1241.48     13.16 o 
  -1   3   4      108.03      103.56      1.56 o 
   0   3   4       71.06       76.50      1.09 o 
   1   3   4     3314.52     3351.74     32.49 o 
   2   3   4     2242.73     2292.45     21.33 o 
   3   3   4       64.81       69.54      1.28 o 
   4   3   4       57.97       59.47      0.96 o 
   5   3   4      602.78      629.07      6.17 o 
   6   3   4      133.16      135.55      1.72 o 
   7   3   4        5.05        4.44      0.52 o 
   8   3   4       56.73       49.74      1.45 o 
   9   3   4        0.50        0.59      0.68 o 
  10   3   4       21.52       17.30      1.19 o 
  11   3   4      211.96      220.52      5.56 o 
  12   3   4       16.49       15.83      2.06 o 
 -12   4   4        7.85        7.20      1.83 o 
 -11   4   4       44.35       45.76      2.30 o 
 -10   4   4       54.48       46.69      1.82 o 
  -9   4   4       53.45       57.59      1.75 o 
  -8   4   4      161.36      137.69      2.77 o 
  -7   4   4      959.70      924.49     10.70 o 
  -6   4   4        0.55       -0.40      0.50 o 
  -5   4   4      331.12      325.42      3.76 o 
  -4   4   4      698.13      712.87      7.44 o 
  -3   4   4      178.30      194.22      2.34 o 
  -2   4   4       11.79        9.97      0.43 o 
  -1   4   4      444.23      447.80      4.83 o 
   0   4   4      779.26      788.12      7.61 o 
   1   4   4      226.34      196.84      2.07 o 
   2   4   4      252.18      269.12      3.05 o 
   3   4   4        0.63       -0.41      0.41 o 
   4   4   4      342.34      335.68      3.57 o 
   5   4   4       21.61       16.60      0.50 o 
   6   4   4       11.49       10.60      0.46 o 
   7   4   4       10.42        6.76      0.54 o 
   8   4   4       27.45       24.08      1.01 o 
   9   4   4      100.77       96.67      2.34 o 
  10   4   4        0.33       -0.91      0.91 o 
  11   4   4       24.50       21.79      1.90 o 
  12   4   4       69.34       74.20      4.08 o 
 -12   5   4        0.00       -1.42      1.42 o 
 -11   5   4        1.64        0.84      0.97 o 
 -10   5   4       15.75        9.56      1.08 o 
  -9   5   4        2.23       -0.75      0.75 o 
  -8   5   4       13.94       11.61      0.94 o 
  -7   5   4      100.42      101.20      1.99 o 
  -6   5   4      205.85      216.77      2.89 o 
  -5   5   4       19.15       16.30      0.62 o 
  -4   5   4       62.84       73.54      1.17 o 
  -3   5   4        3.10        4.41      0.37 o 
  -2   5   4      576.84      666.23      7.13 o 
  -1   5   4      133.78      147.79      1.81 o 
   0   5   4       28.94       26.03      0.66 o 
   1   5   4      244.78      263.70      2.87 o 
   2   5   4        6.43       10.41      0.75 o 
   3   5   4      330.06      348.40      3.91 o 
   4   5   4      219.20      242.56      2.66 o 
   5   5   4       27.34       24.49      0.68 o 
   6   5   4       15.87       19.85      0.70 o 
   7   5   4       19.19       18.90      0.97 o 
   8   5   4      200.21      189.94      3.58 o 
   9   5   4       30.32       29.48      1.35 o 
  10   5   4       89.60       89.77      3.04 o 
  11   5   4        9.30        6.56      1.84 o 
  12   5   4       16.04       12.95      2.26 o 
 -12   6   4       12.55        6.99      1.73 o 
 -11   6   4        0.06       -0.94      0.94 o 
 -10   6   4        3.27        3.55      1.03 o 
  -9   6   4       19.98       14.79      1.10 o 
  -8   6   4        2.12        0.18      0.91 o 
  -7   6   4     2997.72     2987.39     33.46 o 
  -6   6   4       15.17       14.39      0.77 o 
  -5   6   4        0.99       -0.20      0.42 o 
  -4   6   4       29.94       33.47      0.80 o 
  -3   6   4      145.11      142.30      1.86 o 
  -2   6   4      141.18      144.13      1.96 o 
  -1   6   4      220.41      248.51      3.42 o 
   0   6   4       88.99       91.58      1.57 o 
   1   6   4      521.78      520.56      5.43 o 
   2   6   4       40.09       44.66      0.93 o 
   3   6   4      367.17      356.12      3.98 o 
   4   6   4        0.97        0.11      0.36 o 
   5   6   4      235.84      225.96      2.67 o 
   6   6   4       37.68       34.82      0.97 o 
   7   6   4        3.32        3.47      0.69 o 
   8   6   4       33.08       37.55      1.44 o 
   9   6   4        5.43        2.43      0.92 o 
  10   6   4        5.03        5.21      1.53 o 
  11   6   4        2.93       -0.66      2.40 o 
 -11   7   4       16.29       12.81      1.68 o 
 -10   7   4       13.53       13.96      2.20 o 
  -9   7   4        3.96        2.39      1.02 o 
  -8   7   4       40.85       36.06      1.38 o 
  -7   7   4      305.21      288.54      4.37 o 
  -6   7   4       55.73       61.32      1.45 o 
  -5   7   4      252.44      254.84      3.20 o 
  -4   7   4       25.84       20.33      0.74 o 
  -3   7   4        8.74        8.43      0.56 o 
  -2   7   4       21.60       20.95      0.77 o 
  -1   7   4      245.44      266.79      3.45 o 
   0   7   4        1.13        0.48      0.37 o 
   1   7   4        5.31        9.00      0.67 o 
   2   7   4      175.50      184.23      2.40 o 
   3   7   4      102.35      101.52      1.59 o 
   4   7   4      523.62      529.39      6.29 o 
   5   7   4       12.17       13.35      0.68 o 
   6   7   4       46.63       43.36      1.35 o 
   7   7   4      364.15      371.70      6.19 o 
   8   7   4      161.45      158.76      3.93 o 
   9   7   4       39.41       37.58      2.05 o 
  10   7   4        6.27        4.03      1.72 o 
  11   7   4        0.54       -1.75      1.75 o 
 -11   8   4        4.93        5.34      1.86 o 
 -10   8   4       12.14       13.07      1.42 o 
  -9   8   4        7.97        6.28      1.05 o 
  -8   8   4       32.17       29.70      1.51 o 
  -7   8   4       78.62       79.73      1.98 o 
  -6   8   4       56.42       51.84      2.33 o 
  -5   8   4      438.63      428.51      4.94 o 
  -4   8   4      135.76      135.06      2.05 o 
  -3   8   4      129.62      123.98      2.04 o 
  -2   8   4      267.48      276.84      3.83 o 
  -1   8   4       16.34       15.05      0.61 o 
   0   8   4       47.64       45.47      1.10 o 
   1   8   4       17.54       17.88      0.91 o 
   2   8   4        2.62        3.03      0.62 o 
   3   8   4      158.29      155.90      2.30 o 
   4   8   4        7.67        6.06      0.64 o 
   5   8   4       46.05       42.68      1.39 o 
   6   8   4        0.02        0.32      0.80 o 
   7   8   4        6.75       11.28      1.02 o 
   8   8   4       15.41       25.17      1.57 o 
   9   8   4        0.83       -0.16      1.32 o 
  10   8   4        9.74       11.35      2.30 o 
 -10   9   4       14.42       12.65      1.58 o 
  -9   9   4       16.41       13.57      1.17 o 
  -8   9   4       12.15        9.37      1.00 o 
  -7   9   4        2.66        2.14      0.76 o 
  -6   9   4       81.91       82.88      2.34 o 
  -5   9   4        9.80        7.21      0.73 o 
  -4   9   4       73.06       68.74      1.56 o 
  -3   9   4       42.90       40.78      1.23 o 
  -2   9   4       43.75       46.66      1.29 o 
  -1   9   4       88.93       93.41      1.78 o 
   0   9   4      166.59      165.76      2.86 o 
   1   9   4      985.16      986.75     12.83 o 
   2   9   4      707.16      716.60      9.50 o 
   3   9   4      526.87      513.48      7.49 o 
   4   9   4       82.70       87.60      2.09 o 
   5   9   4      233.57      231.07      3.98 o 
   6   9   4        2.27        3.64      0.98 o 
   7   9   4       57.60       47.33      1.81 o 
   8   9   4       10.53        5.43      1.49 o 
   9   9   4       16.02       12.97      2.11 o 
  10   9   4        3.14        4.85      2.22 o 
  -9  10   4        2.46        1.05      1.42 o 
  -8  10   4       11.04        9.23      1.02 o 
  -7  10   4       22.85       21.62      1.17 o 
  -6  10   4        0.46       -0.54      0.73 o 
  -5  10   4        3.95        4.32      0.75 o 
  -4  10   4       33.65       36.59      1.19 o 
  -3  10   4       49.43       43.30      1.32 o 
  -2  10   4      318.79      309.13      4.40 o 
  -1  10   4        1.69        2.04      0.72 o 
   0  10   4       19.64       15.79      1.02 o 
   1  10   4        9.39        8.72      0.94 o 
   2  10   4      472.12      464.74      6.90 o 
   3  10   4       28.40       28.15      1.24 o 
   4  10   4        5.81        6.28      0.87 o 
   5  10   4        0.04       -0.06      0.81 o 
   6  10   4       11.36       11.22      1.25 o 
   7  10   4       37.59       37.70      2.03 o 
   8  10   4        1.80        1.68      2.12 o 
   9  10   4        3.20        4.90      1.93 o 
  -8  11   4        5.47        2.46      1.19 o 
  -7  11   4       10.22        7.97      1.29 o 
  -6  11   4       18.97       19.11      1.22 o 
  -5  11   4       43.52       39.40      1.29 o 
  -4  11   4       29.07       27.64      1.12 o 
  -3  11   4      286.72      268.96      4.23 o 
  -2  11   4        6.84        5.69      0.83 o 
  -1  11   4      105.37       97.93      2.14 o 
   0  11   4        0.46       -0.76      0.76 o 
   1  11   4        2.67        1.14      0.80 o 
   2  11   4      163.50      151.07      3.19 o 
   3  11   4        3.48        2.69      0.92 o 
   4  11   4        0.08       -0.70      0.91 o 
   5  11   4        0.00       -0.92      0.92 o 
   6  11   4       10.34        8.54      1.43 o 
   7  11   4        2.35        1.67      3.26 o 
   8  11   4        0.19        2.19      4.45 o 
  -7  12   4       29.26       38.19      2.39 o 
  -6  12   4      167.78      182.95      4.90 o 
  -5  12   4       52.28       66.74      2.86 o 
  -4  12   4        6.52        7.29      0.98 o 
  -3  12   4        4.63        6.25      0.97 o 
  -2  12   4       67.83       76.32      2.09 o 
  -1  12   4       15.68       18.15      1.28 o 
   0  12   4        5.30        5.50      1.05 o 
   1  12   4        0.35       -0.88      0.88 o 
   2  12   4        5.85        7.52      1.09 o 
   3  12   4        0.73       -0.54      0.98 o 
   4  12   4       98.81       96.17      2.80 o 
   5  12   4        8.48        8.09      1.48 o 
   6  12   4       17.71       18.10      1.78 o 
   7  12   4       95.04      120.90     10.81 o 
  -5  13   4        0.10       -1.17      1.20 o 
  -4  13   4        2.12        0.35      1.01 o 
  -3  13   4        0.95       -1.12      1.12 o 
  -2  13   4       23.92       22.16      1.71 o 
  -1  13   4        1.77        0.62      1.11 o 
   0  13   4       15.16       18.67      1.62 o 
   1  13   4       69.35       78.47      2.39 o 
   2  13   4        1.56       -0.43      1.18 o 
   3  13   4        0.18       -0.97      1.18 o 
   4  13   4       73.29       78.08      3.46 o 
   5  13   4        0.05       -0.92      1.59 o 
  -2  14   4       60.68       70.32      3.00 o 
  -1  14   4       47.24       48.83      2.64 o 
   0  14   4       38.51       42.54      2.51 o 
   1  14   4      115.04      119.68      4.26 o 
   2  14   4        4.35        5.39      2.87 o 
 -13   0   5       50.83       66.51      6.40 o 
 -11   0   5        0.91       -1.00      1.31 o 
  -9   0   5     2204.98     2057.19     42.86 o 
  -7   0   5       59.71       65.44      2.08 o 
  -5   0   5        8.25       11.00      0.88 o 
  -3   0   5       71.67       50.50      1.62 o 
  -1   0   5      332.76      333.39      5.88 o 
   1   0   5      722.55      781.19     10.67 o 
   3   0   5      303.07      281.85      4.48 o 
   5   0   5       52.79       64.95      1.49 o 
   7   0   5       18.71       22.05      1.12 o 
   9   0   5      295.62      301.22      6.35 o 
  11   0   5       56.58       59.93      4.43 o 
 -13   1   5        9.59        8.85      1.95 o 
 -12   1   5        0.32        1.04      1.13 o 
 -11   1   5        5.34        7.17      1.12 o 
 -10   1   5       18.39       15.46      1.23 o 
  -9   1   5       12.44       12.76      2.24 o 
  -8   1   5      122.90       95.82      2.02 o 
  -7   1   5      245.52      234.41      3.46 o 
  -6   1   5      183.71      189.25      2.44 o 
  -5   1   5       58.01       57.04      1.06 o 
  -4   1   5     3314.01     3512.83     33.71 o 
  -3   1   5        1.24        0.08      0.29 o 
  -2   1   5        0.15       -0.25      0.25 o 
  -1   1   5      397.71      416.67      4.33 o 
   0   1   5        0.51        1.51      0.61 o 
   1   1   5      207.22      203.12      2.21 o 
   2   1   5      130.83      143.11      1.61 o 
   3   1   5      236.95      217.41      2.38 o 
   4   1   5        3.15        4.08      0.36 o 
   5   1   5        8.60        6.05      0.39 o 
   6   1   5      102.71      102.45      1.53 o 
   7   1   5      288.33      280.93      3.50 o 
   8   1   5      292.47      282.20      3.79 o 
   9   1   5       42.33       48.64      1.61 o 
  10   1   5       59.80       67.57      2.01 o 
  11   1   5        3.79        1.59      1.12 o 
  12   1   5        2.81        2.03      1.41 o 
 -13   2   5       26.23       40.52      4.54 o 
 -12   2   5        0.09       -0.52      1.03 o 
 -11   2   5       46.60       49.37      1.97 o 
 -10   2   5       39.85       43.21      1.75 o 
  -9   2   5      145.03      121.61      2.65 o 
  -8   2   5      408.87      382.77      5.31 o 
  -7   2   5        1.24       -0.63      0.70 o 
  -6   2   5       82.23      100.72      1.58 o 
  -5   2   5      106.93      101.87      1.49 o 
  -4   2   5      277.91      301.14      3.29 o 
  -3   2   5      253.49      287.23      3.11 o 
  -2   2   5       86.03       84.20      1.23 o 
  -1   2   5       74.53       68.80      1.11 o 
   0   2   5      706.50      738.26      7.30 o 
   1   2   5       33.01       30.98      0.76 o 
   2   2   5     1640.52     1676.60     15.94 o 
   3   2   5       40.31       36.79      0.73 o 
   4   2   5     2002.27     2022.76     18.88 o 
   5   2   5        0.45       -0.28      0.28 o 
   6   2   5       58.34       59.80      1.09 o 
   7   2   5       66.17       68.38      1.43 o 
   8   2   5      141.46      140.71      2.26 o 
   9   2   5       40.44       46.94      1.50 o 
  10   2   5       34.53       36.32      1.54 o 
  11   2   5       16.69       19.20      1.64 o 
  12   2   5       16.42       14.99      1.84 o 
 -12   3   5       29.97       31.13      1.90 o 
 -11   3   5       11.57       12.05      1.25 o 
 -10   3   5        0.36       -0.81      0.81 o 
  -9   3   5       30.48       24.64      1.36 o 
  -8   3   5        0.01       -0.64      0.64 o 
  -7   3   5       26.42       20.14      0.94 o 
  -6   3   5     1130.24     1079.98     12.37 o 
  -5   3   5      277.12      258.22      3.02 o 
  -4   3   5      156.88      186.80      2.22 o 
  -3   3   5        0.43        0.12      0.38 o 
  -2   3   5     1694.91     1711.37     16.84 o 
  -1   3   5      883.33      969.07     11.16 o 
   0   3   5       92.66       80.94      1.41 o 
   1   3   5        5.85        4.23      0.58 o 
   2   3   5     3779.50     3685.94     35.85 o 
   3   3   5      246.94      268.75      2.78 o 
   4   3   5      316.66      295.26      3.14 o 
   5   3   5       11.98       12.00      0.46 o 
   6   3   5       87.97       85.49      1.41 o 
   7   3   5       79.19       81.98      1.49 o 
   8   3   5        2.19        1.73      0.59 o 
   9   3   5      195.82      197.61      3.42 o 
  10   3   5       64.18       70.30      2.16 o 
  11   3   5       32.13       38.28      2.22 o 
  12   3   5       24.55       23.86      2.06 o 
 -12   4   5       98.55      126.90      4.67 o 
 -11   4   5        0.69        2.19      1.01 o 
 -10   4   5        0.79        1.54      0.94 o 
  -9   4   5        1.13       -0.95      0.95 o 
  -8   4   5       92.02       75.99      1.91 o 
  -7   4   5        9.45       10.77      0.76 o 
  -6   4   5     1010.98      961.64     10.75 o 
  -5   4   5       21.61       20.88      0.71 o 
  -4   4   5      326.20      346.39      3.87 o 
  -3   4   5        0.04       -0.36      0.36 o 
  -2   4   5      956.86     1037.65     10.52 o 
  -1   4   5      450.85      505.75      5.43 o 
   0   4   5        0.61       -0.20      0.34 o 
   1   4   5       19.20       21.80      0.73 o 
   2   4   5     3882.64     3818.72     37.62 o 
   3   4   5      333.19      345.13      3.75 o 
   4   4   5       86.19       78.42      1.45 o 
   5   4   5      113.56      120.34      1.52 o 
   6   4   5       62.06       55.95      1.38 o 
   7   4   5       14.76       14.74      0.77 o 
   8   4   5       14.02       12.15      0.97 o 
   9   4   5      154.11      159.50      2.99 o 
  10   4   5        0.18       -1.01      1.01 o 
  11   4   5       23.43       20.06      1.84 o 
  12   4   5        2.74        1.94      1.53 o 
 -12   5   5        0.11       -1.13      1.18 o 
 -11   5   5      117.24      171.35      3.67 o 
 -10   5   5       25.76       27.12      1.39 o 
  -9   5   5        9.30        7.62      0.93 o 
  -8   5   5      109.46       98.45      2.18 o 
  -7   5   5      343.64      321.50      4.24 o 
  -6   5   5        9.68        9.02      0.73 o 
  -5   5   5        4.68        2.70      0.49 o 
  -4   5   5      131.28      117.07      1.64 o 
  -3   5   5       32.20       27.68      0.71 o 
  -2   5   5      251.29      270.93      3.08 o 
  -1   5   5      254.78      259.39      2.95 o 
   0   5   5      424.83      442.11      4.59 o 
   1   5   5      814.67      848.56      8.75 o 
   2   5   5      978.62     1046.27     10.60 o 
   3   5   5       23.47       23.14      0.65 o 
   4   5   5       20.33       20.88      0.60 o 
   5   5   5       18.21       17.92      0.60 o 
   6   5   5       20.31       20.89      0.77 o 
   7   5   5      226.75      202.27      3.02 o 
   8   5   5        0.21       -0.69      0.69 o 
   9   5   5      102.37       99.68      2.52 o 
  10   5   5        0.08       -1.02      1.02 o 
  11   5   5       17.93       22.85      2.01 o 
 -11   6   5        3.88        2.74      1.11 o 
 -10   6   5      101.26      124.53      2.98 o 
  -9   6   5       24.01       20.52      1.18 o 
  -8   6   5        0.18       -0.85      0.85 o 
  -7   6   5        2.88        4.27      1.15 o 
  -6   6   5     1054.57     1030.70     11.91 o 
  -5   6   5       51.78       49.09      1.16 o 
  -4   6   5       37.53       42.77      1.04 o 
  -3   6   5      426.62      424.67      4.71 o 
  -2   6   5      159.74      157.73      2.03 o 
  -1   6   5        7.68        8.08      0.46 o 
   0   6   5       98.28      110.67      1.58 o 
   1   6   5       11.36       13.43      0.79 o 
   2   6   5     1582.45     1561.60     16.40 o 
   3   6   5       28.07       30.74      0.80 o 
   4   6   5       17.54       15.85      0.64 o 
   5   6   5        0.02       -0.44      0.44 o 
   6   6   5        5.38        3.56      0.65 o 
   7   6   5       68.59       59.66      1.72 o 
   8   6   5       27.49       27.49      1.22 o 
   9   6   5       27.48       25.11      1.37 o 
  10   6   5        0.05       -1.21      1.21 o 
  11   6   5       14.02       19.09      2.28 o 
 -11   7   5        1.66        0.00      1.37 o 
 -10   7   5        5.26        4.40      1.18 o 
  -9   7   5       31.22       30.79      1.42 o 
  -8   7   5       29.42       33.34      1.36 o 
  -7   7   5       20.33       11.88      1.04 o 
  -6   7   5        1.64        0.54      1.22 o 
  -5   7   5      297.78      300.29      3.73 o 
  -4   7   5      359.17      361.47      4.27 o 
  -3   7   5       13.63       10.85      0.61 o 
  -2   7   5      488.21      488.85      5.71 o 
  -1   7   5      238.30      261.42      3.15 o 
   0   7   5        1.79        1.01      0.40 o 
   1   7   5       13.64       14.26      0.56 o 
   2   7   5     1033.77      989.72     11.49 o 
   3   7   5      352.13      344.36      4.31 o 
   4   7   5       43.80       39.91      1.05 o 
   5   7   5      374.76      371.71      4.82 o 
   6   7   5      373.00      353.83      5.52 o 
   7   7   5       12.26        9.76      1.08 o 
   8   7   5      123.11      110.63      2.95 o 
   9   7   5        0.20       -1.08      1.08 o 
  10   7   5        7.74       12.13      2.02 o 
  11   7   5       15.38       12.68      2.60 o 
 -10   8   5        0.23       -1.03      1.03 o 
  -9   8   5       11.12        8.49      1.06 o 
  -8   8   5        4.69        5.47      0.89 o 
  -7   8   5       50.66       57.45      1.62 o 
  -6   8   5     1041.22     1006.55     12.12 o 
  -5   8   5       56.83       52.37      1.37 o 
  -4   8   5       74.78       69.64      2.07 o 
  -3   8   5        0.91        1.30      0.57 o 
  -2   8   5       25.76       23.15      0.86 o 
  -1   8   5      212.47      207.99      2.67 o 
   0   8   5       91.66       86.31      1.58 o 
   1   8   5       58.20       64.26      1.52 o 
   2   8   5      125.96      136.57      2.23 o 
   3   8   5      220.78      220.49      3.19 o 
   4   8   5      158.00      158.78      2.83 o 
   5   8   5       34.24       30.05      1.05 o 
   6   8   5       81.43       84.82      2.30 o 
   7   8   5      123.65      121.22      3.07 o 
   8   8   5        1.19        0.00      1.22 o 
   9   8   5       47.65       53.19      3.22 o 
  10   8   5        2.00       -0.97      1.63 o 
 -10   9   5       71.69       84.33      3.69 o 
  -9   9   5        4.75        7.04      1.23 o 
  -8   9   5        1.91        1.55      0.88 o 
  -7   9   5       16.66       19.66      1.11 o 
  -6   9   5      121.79      115.79      2.28 o 
  -5   9   5       28.78       27.39      1.38 o 
  -4   9   5      136.56      125.07      2.18 o 
  -3   9   5      253.72      252.83      3.53 o 
  -2   9   5        0.82        0.31      0.57 o 
  -1   9   5       13.47       18.06      0.89 o 
   0   9   5      382.60      373.74      5.29 o 
   1   9   5        0.00       -0.64      0.64 o 
   2   9   5        4.12        4.22      0.91 o 
   3   9   5      180.49      175.17      3.05 o 
   4   9   5      299.65      303.15      4.82 o 
   5   9   5       13.71       15.66      1.31 o 
   6   9   5       32.59       37.60      1.93 o 
   7   9   5        9.67        8.76      1.35 o 
   8   9   5        9.98       11.78      1.77 o 
   9   9   5        0.15       -1.19      1.40 o 
  -9  10   5       27.65       28.26      1.87 o 
  -8  10   5       18.66       20.14      1.39 o 
  -7  10   5       48.87       48.71      1.62 o 
  -6  10   5       15.53       17.01      1.08 o 
  -5  10   5        9.11       11.40      0.87 o 
  -4  10   5        0.00       -0.60      0.60 o 
  -3  10   5        8.79       10.74      0.87 o 
  -2  10   5      296.55      288.73      4.09 o 
  -1  10   5      223.90      212.46      3.50 o 
   0  10   5      150.56      148.46      2.90 o 
   1  10   5      193.54      197.35      3.52 o 
   2  10   5       14.35       14.08      1.05 o 
   3  10   5        1.47       -0.09      0.75 o 
   4  10   5       19.69       22.32      1.18 o 
   5  10   5       90.59       94.04      2.87 o 
   6  10   5       18.50       18.87      1.51 o 
   7  10   5        0.83       -0.13      1.38 o 
   8  10   5       33.53       41.86      3.01 o 
  -8  11   5        0.27       -1.25      1.25 o 
  -7  11   5        9.29       10.41      1.48 o 
  -6  11   5       13.24       16.72      1.25 o 
  -5  11   5       18.55       22.02      1.14 o 
  -4  11   5       39.08       35.76      1.37 o 
  -3  11   5       26.62       25.76      1.17 o 
  -2  11   5        0.35       -0.76      0.76 o 
  -1  11   5        0.03       -0.78      0.78 o 
   0  11   5       48.84       46.85      1.64 o 
   1  11   5        1.81       -0.35      0.82 o 
   2  11   5       32.19       35.12      1.43 o 
   3  11   5        0.09       -0.77      0.77 o 
   4  11   5      104.40      114.27      2.59 o 
   5  11   5       13.79       10.38      1.32 o 
   6  11   5        0.00       -0.99      0.99 o 
   7  11   5        0.01       -1.88      2.05 o 
  -6  12   5        0.76        1.40      1.35 o 
  -5  12   5       20.43       22.03      1.65 o 
  -4  12   5       35.14       31.25      1.70 o 
  -3  12   5       24.57       22.13      1.34 o 
  -2  12   5        3.65        4.11      0.97 o 
  -1  12   5       37.43       44.87      1.77 o 
   0  12   5        3.83        4.09      1.04 o 
   1  12   5        7.69        6.48      1.11 o 
   2  12   5       34.92       30.89      1.55 o 
   3  12   5        8.62       12.23      1.22 o 
   4  12   5        4.31        3.83      1.20 o 
   5  12   5       53.98       48.41      2.46 o 
   6  12   5       12.39       18.83      1.88 o 
  -4  13   5       26.87       24.32      1.70 o 
  -3  13   5        3.58        2.63      1.32 o 
  -2  13   5        0.47       -0.05      1.13 o 
  -1  13   5       60.81       56.52      2.42 o 
   0  13   5       30.85       27.52      1.71 o 
   1  13   5       11.70       10.57      1.38 o 
   2  13   5       29.76       26.98      1.69 o 
   3  13   5       12.31       15.97      1.67 o 
   4  13   5        1.88        1.59      1.56 o 
 -12   0   6        4.38        2.64      1.64 o 
 -10   0   6       56.11       63.78      2.80 o 
  -8   0   6       23.22       10.68      1.42 o 
  -6   0   6        0.70       -0.56      0.56 o 
  -4   0   6       25.66       26.42      1.30 o 
  -2   0   6        1.11       -0.55      0.55 o 
   0   0   6      702.07      677.25      9.95 o 
   2   0   6        8.20       12.31      1.56 o 
   4   0   6       62.72       67.39      1.56 o 
   6   0   6       39.17       35.43      1.20 o 
   8   0   6      428.50      415.06      7.49 o 
  10   0   6        6.28        4.26      1.32 o 
  12   0   6       12.04       14.21      2.84 o 
 -12   1   6       91.18      107.85      3.03 o 
 -11   1   6        0.13       -0.91      0.91 o 
 -10   1   6        4.06       -0.24      1.08 o 
  -9   1   6        1.30        0.81      0.80 o 
  -8   1   6       32.35       28.52      1.06 o 
  -7   1   6      196.71      198.61      2.92 o 
  -6   1   6      275.43      262.78      3.14 o 
  -5   1   6      827.27      815.42      8.40 o 
  -4   1   6     1340.01     1385.61     13.52 o 
  -3   1   6      184.05      206.83      2.51 o 
  -2   1   6      258.75      263.93      2.98 o 
  -1   1   6      278.13      313.31      3.27 o 
   0   1   6     2527.19     2590.68     23.85 o 
   1   1   6      974.37      993.99      9.89 o 
   2   1   6     1592.20     1644.28     15.49 o 
   3   1   6        4.68        4.47      0.47 o 
   4   1   6      292.34      277.56      3.20 o 
   5   1   6      174.75      170.32      2.18 o 
   6   1   6        7.72        5.41      0.59 o 
   7   1   6      128.33      129.04      2.09 o 
   8   1   6      236.69      238.54      3.61 o 
   9   1   6        0.81       -0.36      0.97 o 
  10   1   6        4.01        6.52      1.08 o 
  11   1   6      237.64      235.31      5.33 o 
  12   1   6       61.61       70.18      3.33 o 
 -12   2   6        5.26        4.99      1.20 o 
 -11   2   6        9.45        7.69      1.15 o 
 -10   2   6        2.52       -0.83      0.92 o 
  -9   2   6       37.46       29.20      1.56 o 
  -8   2   6      324.01      311.81      4.25 o 
  -7   2   6      300.78      305.58      4.10 o 
  -6   2   6       45.63       43.88      1.04 o 
  -5   2   6       32.20       29.96      0.78 o 
  -4   2   6      197.02      178.09      2.18 o 
  -3   2   6      148.48      144.94      1.84 o 
  -2   2   6       68.92       65.65      1.08 o 
  -1   2   6     1107.39     1146.61     11.14 o 
   0   2   6     1867.80     1914.60     18.80 o 
   1   2   6       98.41       71.11      1.17 o 
   2   2   6      143.26      143.04      1.72 o 
   3   2   6     1264.01     1266.06     12.13 o 
   4   2   6     1510.02     1469.24     14.70 o 
   5   2   6       51.37       46.02      1.00 o 
   6   2   6      185.63      189.31      2.42 o 
   7   2   6       15.85       18.60      0.89 o 
   8   2   6        9.80        9.49      1.13 o 
   9   2   6        4.27        4.32      0.79 o 
  10   2   6       31.72       35.12      1.59 o 
  11   2   6        6.36        5.05      1.36 o 
  12   2   6        3.40        4.81      1.46 o 
 -12   3   6        0.30       -1.02      1.02 o 
 -11   3   6        2.11        1.55      1.17 o 
 -10   3   6        0.54       -0.59      1.21 o 
  -9   3   6      135.42      118.36      2.40 o 
  -8   3   6      139.54      137.36      2.39 o 
  -7   3   6       63.66       64.91      1.46 o 
  -6   3   6      196.20      177.21      2.55 o 
  -5   3   6      785.93      806.36      8.33 o 
  -4   3   6       92.46       90.04      1.40 o 
  -3   3   6      168.38      176.80      2.16 o 
  -2   3   6       95.14       83.31      1.25 o 
  -1   3   6      233.82      235.71      2.65 o 
   0   3   6       27.21       32.53      0.70 o 
   1   3   6      141.76      132.99      1.63 o 
   2   3   6      149.46      167.80      1.98 o 
   3   3   6       45.02       49.54      0.90 o 
   4   3   6      199.76      203.14      2.39 o 
   5   3   6      331.13      350.66      4.03 o 
   6   3   6        3.34        2.69      0.49 o 
   7   3   6        6.95        4.13      0.60 o 
   8   3   6        5.91        5.26      0.72 o 
   9   3   6        0.95        0.76      0.78 o 
  10   3   6      302.97      313.27      5.65 o 
  11   3   6       57.03       65.87      2.72 o 
  12   3   6        8.79        9.58      1.77 o 
 -12   4   6        2.23       -0.50      1.23 o 
 -11   4   6       17.00       20.64      1.52 o 
 -10   4   6       74.25       71.04      2.32 o 
  -9   4   6       25.11       26.41      1.20 o 
  -8   4   6      190.33      170.75      2.82 o 
  -7   4   6      333.43      331.36      4.21 o 
  -6   4   6      142.04      127.13      2.06 o 
  -5   4   6      217.10      195.60      2.46 o 
  -4   4   6       23.57       29.45      0.78 o 
  -3   4   6        8.25       14.14      0.53 o 
  -2   4   6       27.89       24.35      0.63 o 
  -1   4   6       74.78       78.41      1.21 o 
   0   4   6      429.81      461.55      4.90 o 
   1   4   6       26.15       19.24      0.65 o 
   2   4   6      915.94      911.44      9.59 o 
   3   4   6     1327.04     1292.73     12.61 o 
   4   4   6       34.47       37.68      0.82 o 
   5   4   6      280.38      281.87      3.38 o 
   6   4   6        0.07       -0.48      0.48 o 
   7   4   6        0.61       -0.53      0.53 o 
   8   4   6       40.17       45.31      1.41 o 
   9   4   6        9.07       11.01      0.98 o 
  10   4   6       68.29       68.12      2.29 o 
  11   4   6        0.66        0.03      1.35 o 
 -12   5   6       44.99       70.58      8.55 o 
 -11   5   6        5.11        7.42      1.18 o 
 -10   5   6        2.87        2.66      1.00 o 
  -9   5   6       55.71       48.53      1.54 o 
  -8   5   6      121.84      111.72      2.27 o 
  -7   5   6        0.78       -0.70      0.70 o 
  -6   5   6       66.32       63.85      1.44 o 
  -5   5   6      230.48      208.07      2.65 o 
  -4   5   6       48.99       48.25      1.08 o 
  -3   5   6      386.91      407.15      4.57 o 
  -2   5   6       21.16       19.44      0.59 o 
  -1   5   6      351.13      372.28      4.03 o 
   0   5   6      714.11      761.54      8.07 o 
   1   5   6      390.55      396.07      4.42 o 
   2   5   6       18.55       22.79      0.81 o 
   3   5   6      171.79      181.10      2.35 o 
   4   5   6        1.16        1.93      0.46 o 
   5   5   6      162.66      168.88      2.28 o 
   6   5   6        0.05       -0.51      0.51 o 
   7   5   6        0.91       -0.59      0.59 o 
   8   5   6       44.87       37.94      1.30 o 
   9   5   6       83.56       86.59      2.33 o 
  10   5   6        0.31       -0.72      1.03 o 
  11   5   6        0.89       -0.36      1.67 o 
 -11   6   6       69.22       87.46      2.70 o 
 -10   6   6       32.30       28.93      1.50 o 
  -9   6   6        3.45        3.64      0.88 o 
  -8   6   6       66.92       66.74      1.83 o 
  -7   6   6       45.66       48.73      1.35 o 
  -6   6   6      230.41      223.48      3.96 o 
  -5   6   6      265.02      253.28      3.25 o 
  -4   6   6      426.87      433.09      5.04 o 
  -3   6   6        0.05       -0.44      0.44 o 
  -2   6   6       16.47       12.21      0.59 o 
  -1   6   6       57.24       66.03      1.13 o 
   0   6   6      167.74      179.16      2.33 o 
   1   6   6        4.04        5.63      0.45 o 
   2   6   6       28.80       29.23      1.29 o 
   3   6   6     1133.28     1092.15     11.67 o 
   4   6   6        0.62       -0.44      0.44 o 
   5   6   6       55.55       51.79      1.18 o 
   6   6   6      139.11      134.06      2.41 o 
   7   6   6       52.75       61.04      1.65 o 
   8   6   6       14.01       16.25      1.09 o 
   9   6   6        8.70        9.89      1.20 o 
  10   6   6       14.09       13.02      1.60 o 
  11   6   6       11.59       18.09      2.04 o 
 -11   7   6        0.51        0.04      2.10 o 
 -10   7   6       38.46       41.29      1.72 o 
  -9   7   6        0.36       -0.81      0.81 o 
  -8   7   6       76.91       69.82      1.98 o 
  -7   7   6       37.25       32.03      1.13 o 
  -6   7   6      181.72      167.59      2.64 o 
  -5   7   6      127.67      128.83      2.06 o 
  -4   7   6       60.72       56.72      1.38 o 
  -3   7   6      194.53      189.65      2.59 o 
  -2   7   6        3.11        4.87      0.54 o 
  -1   7   6       10.62       14.08      0.60 o 
   0   7   6        0.43       -0.19      0.44 o 
   1   7   6      187.41      186.63      2.46 o 
   2   7   6      270.37      283.44      3.46 o 
   3   7   6       46.21       45.86      1.20 o 
   4   7   6       51.10       44.50      1.09 o 
   5   7   6        0.37       -0.54      0.54 o 
   6   7   6       28.46       25.55      1.28 o 
   7   7   6       19.23       18.31      1.21 o 
   8   7   6      132.79      129.55      3.29 o 
   9   7   6        0.08       -0.52      1.25 o 
  10   7   6        2.38        2.71      1.53 o 
 -10   8   6        0.50        0.02      1.28 o 
  -9   8   6        6.37        4.14      1.01 o 
  -8   8   6        0.14       -0.28      0.83 o 
  -7   8   6       15.59       19.70      1.03 o 
  -6   8   6      288.27      290.38      4.10 o 
  -5   8   6        0.07       -0.72      0.85 o 
  -4   8   6       37.23       30.15      1.09 o 
  -3   8   6      104.44       98.14      1.93 o 
  -2   8   6      431.05      399.38      5.08 o 
  -1   8   6      574.22      574.40      6.69 o 
   0   8   6       21.62       20.55      0.87 o 
   1   8   6      176.03      164.35      2.50 o 
   2   8   6      442.32      462.43      5.77 o 
   3   8   6      401.88      395.95      5.18 o 
   4   8   6       29.06       31.19      1.07 o 
   5   8   6       82.60       79.08      2.03 o 
   6   8   6        6.36        5.87      0.96 o 
   7   8   6        4.24        3.27      0.97 o 
   8   8   6       13.53       15.05      1.35 o 
   9   8   6       52.34       57.01      2.87 o 
  10   8   6       15.92       23.87      4.42 o 
  -9   9   6       36.44       34.76      2.26 o 
  -8   9   6       50.05       58.20      2.08 o 
  -7   9   6       19.63       20.39      1.18 o 
  -6   9   6       64.82       67.49      1.83 o 
  -5   9   6      182.00      190.15      3.24 o 
  -4   9   6       61.44       54.54      1.52 o 
  -3   9   6        2.20       -0.30      0.60 o 
  -2   9   6        0.49       -0.63      0.63 o 
  -1   9   6       57.11       57.78      1.52 o 
   0   9   6        5.24        4.64      0.71 o 
   1   9   6        7.79        7.48      1.16 o 
   2   9   6        5.24        3.29      0.75 o 
   3   9   6       41.20       41.37      1.40 o 
   4   9   6      175.08      186.37      3.41 o 
   5   9   6       83.87       92.08      2.55 o 
   6   9   6       66.18       62.92      2.74 o 
   7   9   6       22.48       21.15      1.62 o 
   8   9   6       39.97       40.54      2.29 o 
   9   9   6       26.13       21.73      2.25 o 
  -8  10   6       40.64       48.64      2.02 o 
  -7  10   6        0.64       -0.49      0.94 o 
  -6  10   6        8.59        7.65      0.97 o 
  -5  10   6        5.21        3.92      0.85 o 
  -4  10   6       11.29       10.46      0.92 o 
  -3  10   6      222.07      211.85      3.34 o 
  -2  10   6        4.40        1.69      0.79 o 
  -1  10   6        2.92        4.48      1.37 o 
   0  10   6      179.58      178.46      3.14 o 
   1  10   6        3.24        5.23      0.87 o 
   2  10   6       25.07       21.42      1.28 o 
   3  10   6       30.35       32.27      1.35 o 
   4  10   6       21.95       24.41      1.38 o 
   5  10   6       61.49       70.97      2.73 o 
   6  10   6       20.96       23.79      1.87 o 
   7  10   6        7.68        9.68      1.58 o 
   8  10   6        3.59        3.86      1.77 o 
  -7  11   6        2.84        0.69      1.27 o 
  -6  11   6       42.44       40.04      2.74 o 
  -5  11   6       24.04       26.75      1.46 o 
  -4  11   6        0.93       -0.76      0.76 o 
  -3  11   6       10.97        7.47      0.91 o 
  -2  11   6       49.16       42.72      1.42 o 
  -1  11   6        2.10        1.46      0.82 o 
   0  11   6       74.38       76.92      2.01 o 
   1  11   6      106.29      106.47      2.37 o 
   2  11   6       71.09       72.86      2.07 o 
   3  11   6       16.07       17.10      1.18 o 
   4  11   6       34.53       31.36      1.58 o 
   5  11   6       47.91       54.84      2.45 o 
   6  11   6        0.27       -1.12      1.34 o 
   7  11   6        0.02       -0.53      1.62 o 
  -6  12   6       63.48       83.56      4.12 o 
  -5  12   6        9.80       13.40      1.77 o 
  -4  12   6        2.56        1.00      1.06 o 
  -3  12   6        3.05        0.29      0.99 o 
  -2  12   6       14.60       13.25      1.14 o 
  -1  12   6       78.22       85.52      2.20 o 
   0  12   6       53.61       55.45      1.89 o 
   1  12   6        7.89        6.25      1.08 o 
   2  12   6        0.51       -0.93      0.93 o 
   3  12   6       24.40       24.54      1.48 o 
   4  12   6       26.67       28.32      1.97 o 
   5  12   6       95.04      112.84      4.00 o 
  -3  13   6       24.80       23.14      1.70 o 
  -2  13   6      100.14      106.05      3.09 o 
  -1  13   6        1.83        0.72      1.38 o 
   0  13   6       18.39       20.14      1.64 o 
   1  13   6        0.02        0.30      1.15 o 
   2  13   6       37.97       35.09      2.05 o 
   3  13   6       26.89       28.38      1.97 o 
 -11   0   7        0.20       -0.38      1.32 o 
  -9   0   7        0.17       -1.08      1.08 o 
  -7   0   7      105.71      103.63      2.69 o 
  -5   0   7        0.11        0.64      0.60 o 
  -3   0   7      298.39      320.15      5.12 o 
  -1   0   7      618.12      663.15      8.77 o 
   1   0   7     4376.94     4321.63     61.37 o 
   3   0   7       43.15       44.55      1.16 o 
   5   0   7     1548.94     1536.05     22.89 o 
   7   0   7      339.36      328.78      6.79 o 
   9   0   7       45.27       44.25      2.07 o 
  11   0   7      127.54      137.49      6.19 o 
 -12   1   7        9.98        6.43      1.37 o 
 -11   1   7        0.64       -0.92      0.92 o 
 -10   1   7        1.31       -0.17      0.91 o 
  -9   1   7       30.85       28.19      1.18 o 
  -8   1   7      603.60      564.76      6.77 o 
  -7   1   7       17.67       15.99      1.32 o 
  -6   1   7        2.79        2.24      0.55 o 
  -5   1   7      132.49      117.46      1.75 o 
  -4   1   7       87.05       78.48      1.32 o 
  -3   1   7       37.78       38.23      0.87 o 
  -2   1   7      268.94      268.22      3.08 o 
  -1   1   7      152.95      155.50      1.79 o 
   0   1   7      726.42      695.63      6.83 o 
   1   1   7     1037.38      994.14      9.94 o 
   2   1   7      145.02      133.18      1.69 o 
   3   1   7       42.67       36.32      0.76 o 
   4   1   7      143.63      132.37      1.82 o 
   5   1   7      129.86      131.48      2.46 o 
   6   1   7       68.09       70.54      1.37 o 
   7   1   7       54.35       51.70      1.40 o 
   8   1   7       67.99       70.63      1.68 o 
   9   1   7        0.10       -0.65      0.75 o 
  10   1   7        0.03        0.54      1.14 o 
  11   1   7       16.96       17.58      1.90 o 
  12   1   7       19.21       24.52      7.23 o 
 -12   2   7       51.37       59.29      2.58 o 
 -11   2   7       15.29       17.42      1.34 o 
 -10   2   7       44.93       56.25      1.83 o 
  -9   2   7       33.02       42.89      1.40 o 
  -8   2   7      209.39      191.81      2.90 o 
  -7   2   7      244.43      249.31      3.52 o 
  -6   2   7      886.71      855.69      9.37 o 
  -5   2   7       59.34       43.60      1.02 o 
  -4   2   7      247.94      235.33      2.83 o 
  -3   2   7       32.65       32.22      0.80 o 
  -2   2   7      366.60      343.90      3.71 o 
  -1   2   7       37.79       40.27      0.84 o 
   0   2   7        6.04        5.82      0.42 o 
   1   2   7       51.27       53.93      0.97 o 
   2   2   7      442.87      411.98      4.30 o 
   3   2   7      190.34      164.94      2.06 o 
   4   2   7        2.76        2.69      0.40 o 
   5   2   7       55.96       54.01      1.20 o 
   6   2   7       20.02       19.33      0.89 o 
   7   2   7        0.01       -0.68      0.68 o 
   8   2   7       20.31       21.60      0.97 o 
   9   2   7        0.11       -0.59      0.72 o 
  10   2   7      389.08      401.60      7.48 o 
  11   2   7        2.00        0.33      1.38 o 
 -12   3   7        0.14       -1.37      1.37 o 
 -11   3   7       31.97       38.73      1.66 o 
 -10   3   7        1.09        1.00      0.92 o 
  -9   3   7        7.79        5.56      0.99 o 
  -8   3   7       35.75       26.06      1.05 o 
  -7   3   7      203.80      181.72      2.73 o 
  -6   3   7      111.11      104.98      1.88 o 
  -5   3   7       43.51       42.64      1.04 o 
  -4   3   7      217.83      218.54      2.70 o 
  -3   3   7      635.92      663.76      6.91 o 
  -2   3   7      120.40      130.86      1.95 o 
  -1   3   7      138.35      136.24      1.74 o 
   0   3   7      100.09       91.25      1.31 o 
   1   3   7        0.00       -0.19      0.34 o 
   2   3   7      255.24      266.59      3.07 o 
   3   3   7      145.93      155.09      1.99 o 
   4   3   7       26.07       25.70      0.69 o 
   5   3   7       15.61       12.13      0.64 o 
   6   3   7       40.79       37.93      1.08 o 
   7   3   7        2.98        1.42      0.60 o 
   8   3   7       75.94       72.86      1.85 o 
   9   3   7      125.31      128.97      2.57 o 
  10   3   7        2.99        6.53      1.19 o 
  11   3   7        0.20        0.00      1.15 o 
 -11   4   7        8.57        7.50      1.18 o 
 -10   4   7       16.67       17.66      1.24 o 
  -9   4   7       50.99       45.44      1.49 o 
  -8   4   7      221.23      214.86      3.25 o 
  -7   4   7        7.58        5.79      0.77 o 
  -6   4   7      347.18      316.79      3.92 o 
  -5   4   7       12.68        9.35      0.65 o 
  -4   4   7      464.43      466.05      5.13 o 
  -3   4   7      652.52      678.49      7.07 o 
  -2   4   7       59.33       62.07      1.13 o 
  -1   4   7       61.11       57.83      1.09 o 
   0   4   7       37.72       30.87      0.78 o 
   1   4   7       78.26       78.83      1.28 o 
   2   4   7       84.58       79.08      1.27 o 
   3   4   7       83.06       81.13      1.31 o 
   4   4   7      313.64      316.29      3.61 o 
   5   4   7      161.89      153.22      2.26 o 
   6   4   7       48.23       45.05      1.20 o 
   7   4   7        3.36        1.18      0.61 o 
   8   4   7       70.83       66.68      1.71 o 
   9   4   7       26.26       27.00      1.34 o 
  10   4   7       53.10       54.72      2.64 o 
  11   4   7        0.15       -0.59      1.20 o 
 -11   5   7        2.07        0.98      1.42 o 
 -10   5   7        5.92        5.12      1.08 o 
  -9   5   7        0.27       -0.78      0.78 o 
  -8   5   7       71.96       70.16      1.67 o 
  -7   5   7       43.19       38.82      1.14 o 
  -6   5   7      323.25      313.28      3.96 o 
  -5   5   7       37.92       42.85      1.22 o 
  -4   5   7       11.45        9.87      0.64 o 
  -3   5   7      419.14      431.26      4.93 o 
  -2   5   7       25.58       29.43      0.80 o 
  -1   5   7      146.83      142.06      1.97 o 
   0   5   7       19.68       18.26      0.73 o 
   1   5   7      376.68      367.73      4.30 o 
   2   5   7       66.61       71.71      1.25 o 
   3   5   7      347.19      340.96      3.86 o 
   4   5   7      550.20      561.55      6.06 o 
   5   5   7       65.86       58.06      1.72 o 
   6   5   7       24.89       22.23      0.90 o 
   7   5   7        0.26       -0.59      0.59 o 
   8   5   7       31.49       32.30      1.23 o 
   9   5   7        0.16       -0.85      0.85 o 
  10   5   7        4.38        2.86      1.26 o 
  11   5   7       61.54       71.41      3.34 o 
 -11   6   7        0.07       -1.38      1.38 o 
 -10   6   7        0.49        0.43      0.93 o 
  -9   6   7        3.58        2.32      0.92 o 
  -8   6   7        1.90       -0.32      0.78 o 
  -7   6   7        0.75       -0.67      0.67 o 
  -6   6   7      519.42      538.90      6.60 o 
  -5   6   7        1.55       -0.61      0.61 o 
  -4   6   7      187.65      178.56      2.60 o 
  -3   6   7        0.00       -0.47      0.47 o 
  -2   6   7       74.25       68.96      1.45 o 
  -1   6   7      163.39      182.57      2.48 o 
   0   6   7        0.85       -0.42      0.42 o 
   1   6   7       66.37       59.23      1.22 o 
   2   6   7      248.93      235.03      2.89 o 
   3   6   7      305.16      286.87      3.63 o 
   4   6   7      219.25      192.25      2.74 o 
   5   6   7        8.08        6.25      0.65 o 
   6   6   7       25.09       21.73      0.99 o 
   7   6   7       37.90       39.64      1.32 o 
   8   6   7       67.50       74.64      2.09 o 
   9   6   7        2.75        3.13      1.21 o 
  10   6   7       14.32       14.03      1.65 o 
 -10   7   7       50.21       53.19      2.40 o 
  -9   7   7        0.18       -0.87      0.87 o 
  -8   7   7       52.80       47.23      1.61 o 
  -7   7   7       44.48       38.39      1.22 o 
  -6   7   7      534.01      539.73      6.64 o 
  -5   7   7       63.79       61.88      1.41 o 
  -4   7   7       78.53       77.11      2.16 o 
  -3   7   7      267.14      255.25      3.33 o 
  -2   7   7        0.19       -0.55      0.55 o 
  -1   7   7        1.60        0.64      0.53 o 
   0   7   7      203.30      190.59      2.53 o 
   1   7   7        0.03       -0.45      0.45 o 
   2   7   7       13.48       16.50      0.84 o 
   3   7   7      129.13      123.18      3.00 o 
   4   7   7        1.26        0.13      0.56 o 
   5   7   7       44.42       49.08      1.30 o 
   6   7   7       83.75       85.25      2.30 o 
   7   7   7        2.49        1.88      0.93 o 
   8   7   7       21.83       21.57      1.65 o 
   9   7   7       39.92       36.53      2.22 o 
  10   7   7       13.76       13.59      1.94 o 
  -9   8   7        6.65        2.94      1.19 o 
  -8   8   7       32.31       31.46      1.41 o 
  -7   8   7       34.45       34.16      1.24 o 
  -6   8   7      205.33      212.84      3.28 o 
  -5   8   7        0.02       -0.61      0.67 o 
  -4   8   7       99.55       94.09      1.94 o 
  -3   8   7        0.17       -0.68      0.68 o 
  -2   8   7        2.72        2.68      0.69 o 
  -1   8   7      145.35      153.49      2.54 o 
   0   8   7       28.14       27.91      1.02 o 
   1   8   7        4.55        3.89      0.64 o 
   2   8   7      297.64      304.64      4.27 o 
   3   8   7      104.92       95.14      1.91 o 
   4   8   7      381.56      375.60      5.37 o 
   5   8   7       18.29       18.64      1.11 o 
   6   8   7        0.16       -0.85      0.85 o 
   7   8   7        9.79       11.22      1.16 o 
   8   8   7        0.28        0.03      1.30 o 
   9   8   7        9.03       12.43      1.72 o 
  -9   9   7       17.09       15.77      1.59 o 
  -8   9   7        3.07        0.23      1.16 o 
  -7   9   7       46.41       43.64      1.84 o 
  -6   9   7        2.70        1.01      0.76 o 
  -5   9   7      239.74      239.80      4.43 o 
  -4   9   7       30.53       26.57      1.28 o 
  -3   9   7       15.80       20.51      1.10 o 
  -2   9   7       80.26       75.88      1.88 o 
  -1   9   7      171.26      169.84      2.96 o 
   0   9   7       23.10       22.75      1.08 o 
   1   9   7       26.74       22.67      1.15 o 
   2   9   7      381.59      381.43      5.62 o 
   3   9   7      168.27      171.73      3.09 o 
   4   9   7       16.43       14.96      1.15 o 
   5   9   7       13.09       15.50      1.43 o 
   6   9   7       33.46       35.65      1.83 o 
   7   9   7        2.96        2.90      1.26 o 
   8   9   7       12.68       12.65      1.95 o 
  -8  10   7       29.00       28.80      2.28 o 
  -7  10   7        6.67        6.34      1.39 o 
  -6  10   7       22.67       21.12      1.43 o 
  -5  10   7       61.23       57.98      2.06 o 
  -4  10   7        0.07       -0.76      0.76 o 
  -3  10   7      101.14       93.11      2.59 o 
  -2  10   7       42.71       38.06      1.38 o 
  -1  10   7       42.52       42.94      1.87 o 
   0  10   7       11.71        6.72      1.06 o 
   1  10   7        2.90        3.57      0.93 o 
   2  10   7       13.07       15.86      1.17 o 
   3  10   7       64.63       71.95      2.05 o 
   4  10   7        3.08        2.24      1.03 o 
   5  10   7       20.12       21.41      1.79 o 
   6  10   7        4.95        9.02      1.55 o 
   7  10   7        0.00       -0.53      1.35 o 
  -6  11   7        0.42       -0.84      1.28 o 
  -5  11   7       99.67       91.86      3.57 o 
  -4  11   7       20.06       18.26      1.23 o 
  -3  11   7        1.03        1.76      0.88 o 
  -2  11   7       31.07       25.54      1.30 o 
  -1  11   7       84.54       87.86      2.23 o 
   0  11   7       63.28       66.54      2.04 o 
   1  11   7       43.81       49.67      1.75 o 
   2  11   7        5.36        4.80      1.02 o 
   3  11   7        1.65        0.98      1.00 o 
   4  11   7       36.61       38.01      1.98 o 
   5  11   7       16.06       17.59      1.81 o 
   6  11   7        2.72        2.72      1.50 o 
  -5  12   7        0.10       -1.31      1.31 o 
  -4  12   7        0.02       -1.14      1.14 o 
  -3  12   7       14.64       17.92      1.55 o 
  -2  12   7       80.11       92.63      2.93 o 
  -1  12   7       15.74       13.16      1.35 o 
   0  12   7       10.45        6.40      1.04 o 
   1  12   7        8.95        8.31      1.18 o 
   2  12   7       10.04        8.98      1.17 o 
   3  12   7        9.65        5.55      1.21 o 
   4  12   7       12.01       11.93      1.60 o 
  -2  13   7        3.33        1.75      3.65 o 
  -1  13   7       95.94      108.48      3.20 o 
   0  13   7       59.32       65.05      3.01 o 
   1  13   7       12.12       13.03      1.93 o 
 -12   0   8        0.17       -1.98      1.98 o 
 -10   0   8       13.51       11.82      1.64 o 
  -8   0   8      356.26      356.57      6.57 o 
  -6   0   8      488.90      473.14      7.50 o 
  -4   0   8       25.37       21.24      1.03 o 
  -2   0   8       16.65       21.37      0.92 o 
   0   0   8      653.36      657.21      9.22 o 
   2   0   8      125.98      129.74      2.52 o 
   4   0   8       20.44       21.37      1.59 o 
   6   0   8      100.26       92.92      3.02 o 
   8   0   8       30.00       32.14      1.77 o 
  10   0   8       15.88        8.71      2.58 o 
 -12   1   8       53.48       63.79      3.46 o 
 -11   1   8       12.11        7.29      1.18 o 
 -10   1   8        3.06        0.00      0.92 o 
  -9   1   8        1.39        0.96      0.73 o 
  -8   1   8      203.38      215.77      3.17 o 
  -7   1   8       14.41       16.45      1.28 o 
  -6   1   8        0.09       -0.54      0.54 o 
  -5   1   8       20.47       21.35      0.79 o 
  -4   1   8       10.09        7.06      0.56 o 
  -3   1   8      779.46      803.19      8.44 o 
  -2   1   8       20.01       18.75      0.65 o 
  -1   1   8      137.45      123.74      1.49 o 
   0   1   8       46.01       46.76      1.08 o 
   1   1   8      702.93      693.37      7.33 o 
   2   1   8       44.43       46.04      0.97 o 
   3   1   8       14.74       16.66      0.64 o 
   4   1   8        0.01       -0.42      0.42 o 
   5   1   8       41.94       47.20      1.15 o 
   6   1   8       20.23       21.13      0.88 o 
   7   1   8       32.02       34.83      1.23 o 
   8   1   8       58.52       62.06      1.78 o 
   9   1   8      180.97      189.14      3.83 o 
  10   1   8       50.66       50.68      2.78 o 
  11   1   8       20.06       20.39      1.91 o 
 -11   2   8        0.82       -0.62      1.13 o 
 -10   2   8        0.08       -0.91      0.91 o 
  -9   2   8       13.51        5.76      0.89 o 
  -8   2   8       73.71       77.03      1.76 o 
  -7   2   8      642.49      616.98      7.31 o 
  -6   2   8       35.12       28.82      0.97 o 
  -5   2   8       64.96       58.37      1.44 o 
  -4   2   8      391.63      379.58      4.38 o 
  -3   2   8        4.72        3.18      0.48 o 
  -2   2   8       99.28      106.75      1.52 o 
  -1   2   8        3.03        1.43      0.36 o 
   0   2   8       10.19        9.71      0.50 o 
   1   2   8      309.61      309.39      3.42 o 
   2   2   8        2.48        3.51      0.41 o 
   3   2   8        7.49        6.31      0.46 o 
   4   2   8       11.15       10.57      0.61 o 
   5   2   8       38.18       38.43      1.05 o 
   6   2   8      117.52      112.17      1.98 o 
   7   2   8       29.43       25.98      1.02 o 
   8   2   8       42.93       39.73      1.56 o 
   9   2   8       10.58       10.69      1.19 o 
  10   2   8       67.34       80.87      3.03 o 
  11   2   8        7.60        5.55      1.59 o 
 -11   3   8        3.36       -0.05      1.30 o 
 -10   3   8       52.50       58.62      2.17 o 
  -9   3   8        9.24        9.37      1.06 o 
  -8   3   8       25.63       21.90      1.03 o 
  -7   3   8      170.33      172.71      2.68 o 
  -6   3   8      191.59      204.98      2.87 o 
  -5   3   8     1843.23     1844.59     19.23 o 
  -4   3   8       33.23       30.91      0.91 o 
  -3   3   8      102.74       99.67      1.54 o 
  -2   3   8      119.78      129.25      1.71 o 
  -1   3   8      471.50      455.45      4.88 o 
   0   3   8      243.28      249.73      2.94 o 
   1   3   8      132.66      133.33      1.79 o 
   2   3   8       60.09       62.46      1.13 o 
   3   3   8       26.16       32.17      0.91 o 
   4   3   8      207.22      194.90      2.55 o 
   5   3   8      630.77      613.41      7.10 o 
   6   3   8        2.62       -0.24      0.58 o 
   7   3   8       41.16       37.60      1.22 o 
   8   3   8       95.63      104.34      2.28 o 
   9   3   8        0.14       -0.16      0.90 o 
  10   3   8       75.38       81.34      3.27 o 
  11   3   8        1.40       -0.46      1.39 o 
 -11   4   8       24.13       18.86      1.64 o 
 -10   4   8       20.90       25.60      1.37 o 
  -9   4   8       11.15       16.30      1.19 o 
  -8   4   8       16.21       16.58      0.96 o 
  -7   4   8      256.76      235.00      3.32 o 
  -6   4   8       19.18       12.62      0.79 o 
  -5   4   8      442.54      435.28      5.02 o 
  -4   4   8       69.95       69.66      1.33 o 
  -3   4   8       22.74       25.59      0.75 o 
  -2   4   8       14.18       10.41      0.57 o 
  -1   4   8        4.15        2.40      0.48 o 
   0   4   8       58.14       55.04      1.13 o 
   1   4   8       44.45       46.47      0.99 o 
   2   4   8       73.29       69.37      1.24 o 
   3   4   8      775.30      746.38      7.63 o 
   4   4   8      181.16      183.86      2.49 o 
   5   4   8      252.44      244.69      3.27 o 
   6   4   8       39.63       39.44      1.50 o 
   7   4   8       11.49       10.77      0.81 o 
   8   4   8       31.68       32.15      1.57 o 
   9   4   8        2.11        1.70      1.15 o 
  10   4   8       21.00       21.29      1.54 o 
 -11   5   8        6.12       11.10      1.66 o 
 -10   5   8       30.66       44.20      1.77 o 
  -9   5   8        5.22        6.35      1.14 o 
  -8   5   8        1.42        1.27      0.76 o 
  -7   5   8       14.62       11.67      0.87 o 
  -6   5   8        1.75        1.03      0.68 o 
  -5   5   8       54.57       44.44      1.19 o 
  -4   5   8       10.79        7.52      0.66 o 
  -3   5   8      103.08      107.06      1.69 o 
  -2   5   8      129.65      118.92      1.92 o 
  -1   5   8      404.44      396.40      4.58 o 
   0   5   8       75.14       74.84      1.37 o 
   1   5   8       83.66       84.75      1.49 o 
   2   5   8      279.52      261.81      3.35 o 
   3   5   8      168.50      168.86      2.27 o 
   4   5   8      276.70      268.81      3.37 o 
   5   5   8       51.01       53.36      1.35 o 
   6   5   8        1.74        0.32      0.65 o 
   7   5   8        6.09        6.13      0.76 o 
   8   5   8      112.13      106.05      2.34 o 
   9   5   8        3.97        2.12      1.15 o 
  10   5   8        0.83        1.41      1.26 o 
 -10   6   8       75.69       92.42      3.35 o 
  -9   6   8       73.92       87.13      2.30 o 
  -8   6   8       11.92        7.72      1.00 o 
  -7   6   8       84.23       84.91      1.84 o 
  -6   6   8        4.76        4.44      0.74 o 
  -5   6   8      271.16      252.91      3.46 o 
  -4   6   8       35.60       33.38      1.26 o 
  -3   6   8      106.66       93.02      1.80 o 
  -2   6   8       72.33       58.28      1.31 o 
  -1   6   8      344.16      325.65      4.02 o 
   0   6   8       62.84       59.47      1.28 o 
   1   6   8        4.04        2.37      0.52 o 
   2   6   8        4.69        3.43      0.53 o 
   3   6   8     1658.63     1633.48     16.91 o 
   4   6   8       63.53       53.27      1.37 o 
   5   6   8       64.84       69.37      1.64 o 
   6   6   8        7.39        8.47      0.84 o 
   7   6   8        2.45        1.14      0.76 o 
   8   6   8       10.07        9.07      1.13 o 
   9   6   8       23.07       24.11      1.74 o 
  10   6   8        0.56        0.88      1.30 o 
 -10   7   8        1.42        1.71      1.71 o 
  -9   7   8       20.88       21.13      1.54 o 
  -8   7   8        7.14        4.99      0.98 o 
  -7   7   8        5.51        3.37      0.77 o 
  -6   7   8       18.16       19.55      0.98 o 
  -5   7   8        7.70        6.66      0.83 o 
  -4   7   8       29.49       25.15      0.98 o 
  -3   7   8       74.39       76.23      1.66 o 
  -2   7   8       45.30       31.59      0.97 o 
  -1   7   8       96.29       90.62      1.67 o 
   0   7   8        8.34        6.25      0.63 o 
   1   7   8       27.77       26.61      0.92 o 
   2   7   8        3.87        2.65      0.56 o 
   3   7   8       49.81       57.12      1.90 o 
   4   7   8       16.68       22.33      0.94 o 
   5   7   8        0.25        0.30      0.77 o 
   6   7   8      100.04      102.27      2.47 o 
   7   7   8      275.98      289.03      5.27 o 
   8   7   8        3.90        2.80      1.22 o 
   9   7   8       21.88       16.54      1.80 o 
  -9   8   8       25.43       26.32      1.64 o 
  -8   8   8       10.53       10.34      1.28 o 
  -7   8   8       61.92       75.93      1.92 o 
  -6   8   8        4.88        5.86      0.92 o 
  -5   8   8      314.75      313.69      4.74 o 
  -4   8   8      115.91      113.14      2.36 o 
  -3   8   8       18.84       14.93      0.98 o 
  -2   8   8      138.44      127.28      2.61 o 
  -1   8   8      165.52      163.27      2.88 o 
   0   8   8       93.19       88.81      1.79 o 
   1   8   8      157.46      157.72      2.53 o 
   2   8   8      148.41      145.18      2.99 o 
   3   8   8        0.26        0.08      0.72 o 
   4   8   8      135.36      126.11      2.70 o 
   5   8   8       36.92       45.79      1.74 o 
   6   8   8       34.98       43.77      2.54 o 
   7   8   8        1.89        2.27      1.13 o 
   8   8   8        0.04       -0.63      1.30 o 
  -8   9   8        4.83        1.53      1.47 o 
  -7   9   8        1.01       -0.01      1.07 o 
  -6   9   8        3.37        3.32      0.94 o 
  -5   9   8      144.12      133.34      3.51 o 
  -4   9   8      119.99      114.73      2.58 o 
  -3   9   8       41.12       37.48      1.39 o 
  -2   9   8       47.08       42.98      1.45 o 
  -1   9   8       43.02       40.70      1.40 o 
   0   9   8        0.32        0.18      0.96 o 
   1   9   8      196.09      199.63      3.34 o 
   2   9   8        1.86        1.49      0.85 o 
   3   9   8       32.94       38.07      1.54 o 
   4   9   8       46.86       43.13      1.66 o 
   5   9   8      101.09      115.72      3.79 o 
   6   9   8       31.71       35.94      1.92 o 
   7   9   8       17.79       21.38      1.56 o 
   8   9   8        3.72        5.97      5.05 o 
  -7  10   8       24.62       25.00      2.13 o 
  -6  10   8       83.61       91.93      3.49 o 
  -5  10   8       32.97       38.42      2.70 o 
  -4  10   8       28.34       29.95      1.46 o 
  -3  10   8       11.89       12.88      1.07 o 
  -2  10   8        6.58        8.31      0.97 o 
  -1  10   8       25.20       24.99      1.22 o 
   0  10   8        0.44       -0.74      0.74 o 
   1  10   8       17.71       13.45      1.11 o 
   2  10   8       24.42       23.40      1.43 o 
   3  10   8        0.91       -0.96      0.96 o 
   4  10   8       29.74       33.98      1.87 o 
   5  10   8       10.16        9.48      1.61 o 
   6  10   8       71.86       80.65      3.54 o 
   7  10   8        1.66        4.15      3.54 o 
  -6  11   8        9.64        8.66      1.80 o 
  -5  11   8        1.12        0.46      1.33 o 
  -4  11   8        0.10       -1.17      1.17 o 
  -3  11   8       14.20       10.83      1.20 o 
  -2  11   8        1.71        0.46      0.90 o 
  -1  11   8        0.21       -0.85      0.85 o 
   0  11   8        0.01       -0.66      0.93 o 
   1  11   8       81.37       79.44      2.28 o 
   2  11   8      153.44      160.10      3.30 o 
   3  11   8       38.23       45.15      1.92 o 
   4  11   8       34.25       38.96      2.30 o 
   5  11   8       36.34       33.82      2.41 o 
  -4  12   8       51.80       54.98      4.11 o 
  -3  12   8        2.01       -0.29      1.23 o 
  -2  12   8        3.64        3.55      1.34 o 
  -1  12   8       10.73        6.55      1.38 o 
   0  12   8        3.62        3.94      1.22 o 
   1  12   8        9.05        5.85      1.28 o 
   2  12   8        2.64        4.02      1.32 o 
   3  12   8        2.06        0.83      1.26 o 
 -11   0   9       11.95       10.46      2.15 o 
  -9   0   9      198.36      225.47      4.76 o 
  -7   0   9        3.90       -0.43      1.45 o 
  -5   0   9     1526.22     1497.11     22.66 o 
  -3   0   9      447.16      452.84      7.37 o 
  -1   0   9        3.69        1.99      0.59 o 
   1   0   9       56.15       64.74      3.40 o 
   3   0   9        5.32        4.04      0.89 o 
   5   0   9      369.45      374.05      6.80 o 
   7   0   9        0.29       -1.00      1.00 o 
   9   0   9      203.76      198.23      5.64 o 
 -11   1   9       26.81       30.18      1.81 o 
 -10   1   9        0.01       -1.05      1.05 o 
  -9   1   9        6.30        5.64      0.87 o 
  -8   1   9        3.52        2.09      0.74 o 
  -7   1   9       30.54       31.94      1.13 o 
  -6   1   9        7.43        3.62      1.10 o 
  -5   1   9      241.29      249.49      3.97 o 
  -4   1   9      300.32      308.53      3.79 o 
  -3   1   9        2.26        2.78      0.51 o 
  -2   1   9       42.52       43.95      0.98 o 
  -1   1   9       62.39       67.13      1.12 o 
   0   1   9      439.78      448.63      4.98 o 
   1   1   9      984.84      966.72      9.90 o 
   2   1   9      141.10      151.85      2.05 o 
   3   1   9        0.06       -0.41      0.41 o 
   4   1   9       16.03       16.22      0.80 o 
   5   1   9       10.33       10.08      0.75 o 
   6   1   9       41.58       40.21      1.24 o 
   7   1   9        3.69        3.01      0.80 o 
   8   1   9       31.76       30.12      1.38 o 
   9   1   9        1.89        1.42      1.30 o 
  10   1   9       23.15       25.65      1.80 o 
 -11   2   9        0.01       -1.21      1.21 o 
 -10   2   9        0.64       -1.02      1.02 o 
  -9   2   9        3.95        3.90      0.89 o 
  -8   2   9       15.42       18.21      0.99 o 
  -7   2   9        0.00       -0.66      0.68 o 
  -6   2   9        5.25        2.71      1.54 o 
  -5   2   9      159.42      158.24      2.36 o 
  -4   2   9        0.03       -0.54      0.54 o 
  -3   2   9      111.71      113.97      2.12 o 
  -2   2   9        0.08       -0.46      0.46 o 
  -1   2   9        2.85        2.86      0.47 o 
   0   2   9        0.37        0.63      0.43 o 
   1   2   9       19.40       19.37      0.66 o 
   2   2   9      302.97      291.67      3.36 o 
   3   2   9       18.94       19.36      0.71 o 
   4   2   9      162.60      152.70      2.29 o 
   5   2   9       52.63       49.57      1.35 o 
   6   2   9       54.86       53.71      1.48 o 
   7   2   9       66.94       61.69      1.92 o 
   8   2   9        0.84       -0.53      0.86 o 
   9   2   9       14.56       16.84      1.35 o 
  10   2   9        0.68        3.41      1.35 o 
 -11   3   9        0.77       -1.27      1.27 o 
 -10   3   9        0.25       -1.15      1.15 o 
  -9   3   9       38.68       39.79      1.41 o 
  -8   3   9       51.03       42.65      1.32 o 
  -7   3   9      112.70      113.20      2.16 o 
  -6   3   9       74.76       69.92      1.54 o 
  -5   3   9      167.29      161.71      2.40 o 
  -4   3   9      548.33      553.68      6.10 o 
  -3   3   9        1.94        1.03      0.82 o 
  -2   3   9      169.16      158.56      2.08 o 
  -1   3   9       22.02       17.57      0.75 o 
   0   3   9        1.14       -0.41      0.41 o 
   1   3   9        4.30        4.43      0.62 o 
   2   3   9      350.31      325.91      3.71 o 
   3   3   9       46.23       48.30      1.34 o 
   4   3   9        0.32        0.54      0.54 o 
   5   3   9      324.02      327.80      4.15 o 
   6   3   9        2.27        0.94      0.63 o 
   7   3   9        0.40       -0.62      0.96 o 
   8   3   9       12.40       11.57      1.08 o 
   9   3   9       96.96      115.12      3.84 o 
  10   3   9        0.04       -1.23      1.23 o 
 -10   4   9        1.22       -1.18      1.18 o 
  -9   4   9        9.80        6.24      0.97 o 
  -8   4   9       34.46       38.15      1.29 o 
  -7   4   9       83.36       78.74      1.84 o 
  -6   4   9       93.10      101.19      1.96 o 
  -5   4   9        0.72       -0.15      0.57 o 
  -4   4   9        0.51       -0.53      0.53 o 
  -3   4   9       55.60       53.30      1.21 o 
  -2   4   9        0.81       -0.24      0.48 o 
  -1   4   9        0.05       -0.48      0.48 o 
   0   4   9        6.17        7.20      0.54 o 
   1   4   9       60.99       58.95      1.20 o 
   2   4   9      147.66      141.25      1.98 o 
   3   4   9      324.79      328.79      3.97 o 
   4   4   9      406.82      385.62      4.75 o 
   5   4   9        3.24        4.58      0.67 o 
   6   4   9       62.80       59.25      1.85 o 
   7   4   9       15.02       14.36      0.96 o 
   8   4   9        0.76       -0.84      0.87 o 
   9   4   9        0.19       -1.05      1.05 o 
  10   4   9        4.95        5.17      1.53 o 
 -10   5   9        8.14        7.03      1.36 o 
  -9   5   9       44.51       37.01      1.65 o 
  -8   5   9       18.71       17.71      1.11 o 
  -7   5   9       21.02       20.64      1.15 o 
  -6   5   9       12.92        9.04      0.81 o 
  -5   5   9        0.00       -0.57      0.57 o 
  -4   5   9      207.80      209.61      2.98 o 
  -3   5   9       43.46       36.59      1.02 o 
  -2   5   9      237.84      236.26      3.44 o 
  -1   5   9      316.82      290.53      3.58 o 
   0   5   9      262.85      272.84      3.40 o 
   1   5   9      249.28      252.35      3.24 o 
   2   5   9        4.35        2.00      0.77 o 
   3   5   9        2.39        3.23      0.70 o 
   4   5   9        7.12        8.53      0.75 o 
   5   5   9       92.82       90.84      1.90 o 
   6   5   9        8.80       10.15      0.90 o 
   7   5   9        4.71        2.80      0.82 o 
   8   5   9        5.84        6.27      1.04 o 
   9   5   9        8.18        5.84      1.57 o 
 -10   6   9       18.16       17.11      3.02 o 
  -9   6   9       13.24        5.97      1.29 o 
  -8   6   9       10.71        7.37      1.03 o 
  -7   6   9        0.51        0.19      0.73 o 
  -6   6   9        1.57       -0.02      0.77 o 
  -5   6   9       93.00       88.64      1.91 o 
  -4   6   9       38.51       42.88      1.21 o 
  -3   6   9       97.31       98.85      1.92 o 
  -2   6   9       16.96       15.12      0.81 o 
  -1   6   9       38.22       35.20      1.04 o 
   0   6   9        4.24        3.45      0.60 o 
   1   6   9       10.20        8.61      0.64 o 
   2   6   9       12.99       11.41      0.67 o 
   3   6   9       54.38       62.40      1.59 o 
   4   6   9      494.38      488.50      6.24 o 
   5   6   9        1.27        1.31      0.74 o 
   6   6   9        9.19        7.21      0.87 o 
   7   6   9       27.81       29.83      1.32 o 
   8   6   9        5.99        4.64      1.14 o 
   9   6   9        2.30        0.54      1.22 o 
  -9   7   9        0.26       -1.14      1.14 o 
  -8   7   9        2.99       -1.22      1.22 o 
  -7   7   9        0.41       -0.53      0.82 o 
  -6   7   9        3.35        2.42      0.85 o 
  -5   7   9       52.26       49.75      1.64 o 
  -4   7   9      166.01      170.47      2.73 o 
  -3   7   9        3.08       -0.66      0.66 o 
  -2   7   9      234.18      239.86      3.25 o 
  -1   7   9        9.14        4.81      0.68 o 
   0   7   9      163.52      157.55      2.41 o 
   1   7   9      110.72      100.98      1.77 o 
   2   7   9       22.25       20.93      1.06 o 
   3   7   9      158.61      142.01      2.45 o 
   4   7   9        0.32        0.98      0.79 o 
   5   7   9      216.21      219.85      4.16 o 
   6   7   9       62.37       68.03      2.26 o 
   7   7   9       34.77       38.17      1.80 o 
   8   7   9       17.86       20.10      1.71 o 
  -8   8   9       18.89       16.71      1.67 o 
  -7   8   9        2.57        1.33      1.07 o 
  -6   8   9      119.11      123.35      2.59 o 
  -5   8   9        4.35        7.25      1.01 o 
  -4   8   9       36.98       39.60      1.42 o 
  -3   8   9      140.02      127.48      2.51 o 
  -2   8   9       45.01       46.24      1.53 o 
  -1   8   9      125.90      120.59      2.72 o 
   0   8   9      155.78      156.81      2.71 o 
   1   8   9        1.54        0.38      0.68 o 
   2   8   9       52.00       62.96      1.58 o 
   3   8   9       63.92       61.20      1.76 o 
   4   8   9       63.87       74.37      2.09 o 
   5   8   9       13.95       19.95      1.40 o 
   6   8   9       23.25       25.81      1.49 o 
   7   8   9       10.12        9.15      1.34 o 
   8   8   9        2.20       -2.25      2.25 o 
  -7   9   9       21.59       20.76      1.54 o 
  -6   9   9       11.79       16.77      1.62 o 
  -5   9   9      129.69      131.79      3.02 o 
  -4   9   9      102.87      106.23      2.97 o 
  -3   9   9        3.39        4.15      0.97 o 
  -2   9   9       32.50       28.30      1.72 o 
  -1   9   9       33.52       34.42      1.36 o 
   0   9   9        1.77        1.21      0.81 o 
   1   9   9       26.70       24.02      1.19 o 
   2   9   9        8.81        9.53      1.31 o 
   3   9   9      216.07      215.89      4.17 o 
   4   9   9       52.69       52.61      3.08 o 
   5   9   9       26.57       23.52      1.74 o 
   6   9   9       33.58       33.20      1.97 o 
   7   9   9        0.03       -0.22      1.26 o 
  -6  10   9       12.30        9.93      1.61 o 
  -5  10   9      105.29      117.31      3.52 o 
  -4  10   9        0.02        0.95      1.39 o 
  -3  10   9        0.29       -0.84      0.84 o 
  -2  10   9       43.67       37.15      1.46 o 
  -1  10   9       14.81       10.21      1.04 o 
   0  10   9        4.02        3.56      0.92 o 
   1  10   9        4.16        4.60      1.09 o 
   2  10   9       40.13       49.65      2.43 o 
   3  10   9       21.58       23.03      1.53 o 
   4  10   9        1.76        0.59      1.39 o 
   5  10   9       38.78       33.95      2.22 o 
  -4  11   9        1.81        0.94      1.44 o 
  -3  11   9       18.45       13.40      1.58 o 
  -2  11   9        0.16       -0.13      1.22 o 
  -1  11   9       28.75       26.70      1.53 o 
   0  11   9       73.39       83.34      2.31 o 
   1  11   9       43.27       44.99      1.79 o 
   2  11   9       42.14       39.04      1.88 o 
   3  11   9       15.12       14.73      1.47 o 
   4  11   9        0.81       -0.71      1.50 o 
  -1  12   9        6.20        6.45      2.95 o 
   0  12   9       12.29       11.33      2.55 o 
 -10   0  10        5.24        4.74      1.86 o 
  -8   0  10       23.20       16.15      1.45 o 
  -6   0  10       26.61       28.52      1.57 o 
  -4   0  10     1179.45     1189.62     18.21 o 
  -2   0  10       24.46       22.59      0.97 o 
   0   0  10      831.56      809.67     12.56 o 
   2   0  10        2.78        2.64      0.79 o 
   4   0  10        8.49        8.19      1.08 o 
   6   0  10       38.09       36.50      2.02 o 
   8   0  10       33.87       35.78      2.65 o 
  10   0  10       25.94       28.91      3.07 o 
 -10   1  10        6.13        1.87      1.26 o 
  -9   1  10       50.36       64.84      1.72 o 
  -8   1  10        6.04        7.64      0.89 o 
  -7   1  10       95.79       96.96      2.06 o 
  -6   1  10       62.57       66.74      1.57 o 
  -5   1  10       14.71       13.28      0.82 o 
  -4   1  10       41.32       41.65      1.86 o 
  -3   1  10       27.77       25.90      1.15 o 
  -2   1  10        1.33       -0.47      0.47 o 
  -1   1  10       75.75       79.09      1.42 o 
   0   1  10      139.07      145.84      2.12 o 
   1   1  10      134.14      133.28      2.04 o 
   2   1  10      522.48      509.89      5.82 o 
   3   1  10       50.53       48.20      1.33 o 
   4   1  10       90.85       91.35      1.84 o 
   5   1  10       92.21       97.04      1.92 o 
   6   1  10      207.73      215.94      3.55 o 
   7   1  10        1.09       -0.84      0.84 o 
   8   1  10        4.43        1.89      1.07 o 
   9   1  10        6.85        7.55      1.26 o 
  10   1  10        1.58        3.02      1.39 o 
 -10   2  10        5.73        7.20      1.38 o 
  -9   2  10       53.72       69.57      1.76 o 
  -8   2  10       66.10       76.14      1.87 o 
  -7   2  10      165.95      171.18      3.00 o 
  -6   2  10        9.79        7.62      0.79 o 
  -5   2  10      541.17      540.92      6.27 o 
  -4   2  10      444.67      444.25      5.07 o 
  -3   2  10       10.21        7.48      0.87 o 
  -2   2  10        0.01       -0.45      0.45 o 
  -1   2  10        3.44        1.92      0.52 o 
   0   2  10       11.01       10.01      0.61 o 
   1   2  10       46.12       42.82      1.05 o 
   2   2  10        7.95        7.08      0.65 o 
   3   2  10      180.26      174.93      2.68 o 
   4   2  10      166.94      160.14      2.57 o 
   5   2  10       10.35        8.86      0.78 o 
   6   2  10       19.71       20.12      1.04 o 
   7   2  10       40.98       38.24      1.50 o 
   8   2  10        5.75        4.25      1.11 o 
   9   2  10      143.82      163.49      3.74 o 
  10   2  10        2.83        4.48      1.42 o 
 -10   3  10       44.82       47.46      2.17 o 
  -9   3  10       11.75        7.96      1.20 o 
  -8   3  10       80.07       83.56      1.97 o 
  -7   3  10       25.53       22.48      1.10 o 
  -6   3  10      142.98      146.66      2.47 o 
  -5   3  10       87.08       95.23      1.84 o 
  -4   3  10       84.85       86.48      1.92 o 
  -3   3  10      301.12      296.28      3.58 o 
  -2   3  10       40.17       33.79      0.95 o 
  -1   3  10       10.33        8.29      0.85 o 
   0   3  10       13.02       11.67      0.65 o 
   1   3  10        0.71       -0.46      0.46 o 
   2   3  10        0.05       -0.46      0.46 o 
   3   3  10       13.65       15.32      0.82 o 
   4   3  10       27.99       29.79      1.05 o 
   5   3  10       52.86       56.01      1.51 o 
   6   3  10       11.73        9.94      0.89 o 
   7   3  10        0.11       -0.85      0.85 o 
   8   3  10       28.99       29.13      1.56 o 
   9   3  10       43.34       39.74      1.81 o 
 -10   4  10        6.98       11.21      1.38 o 
  -9   4  10        2.39        0.31      1.12 o 
  -8   4  10        4.81        4.73      0.91 o 
  -7   4  10      210.53      222.26      3.61 o 
  -6   4  10       52.39       45.53      1.41 o 
  -5   4  10       62.68       56.23      1.60 o 
  -4   4  10        0.00       -0.65      0.65 o 
  -3   4  10      103.32      102.91      1.83 o 
  -2   4  10      201.27      197.66      2.72 o 
  -1   4  10       13.68       10.66      0.71 o 
   0   4  10      184.04      179.54      2.49 o 
   1   4  10        1.58        0.23      0.56 o 
   2   4  10        6.72        5.04      0.65 o 
   3   4  10       35.58       38.18      1.25 o 
   4   4  10      195.64      197.80      2.91 o 
   5   4  10      167.79      167.60      2.77 o 
   6   4  10        0.00       -0.72      0.72 o 
   7   4  10        2.55        0.19      0.90 o 
   8   4  10        1.49       -0.32      1.13 o 
   9   4  10       17.62       17.81      1.55 o 
  -9   5  10        9.31        4.54      1.23 o 
  -8   5  10       13.04        9.28      1.06 o 
  -7   5  10      136.43      139.19      2.81 o 
  -6   5  10       77.44       79.07      1.97 o 
  -5   5  10       16.74       20.64      1.03 o 
  -4   5  10        2.10        0.67      0.64 o 
  -3   5  10       17.06       14.60      0.85 o 
  -2   5  10      161.35      154.60      2.31 o 
  -1   5  10        5.44        5.56      0.69 o 
   0   5  10      115.12      121.45      1.94 o 
   1   5  10        4.15        1.08      0.57 o 
   2   5  10        7.89        6.80      0.70 o 
   3   5  10      192.19      187.86      2.95 o 
   4   5  10       26.91       25.56      1.05 o 
   5   5  10      256.12      266.00      4.07 o 
   6   5  10       47.26       46.97      1.56 o 
   7   5  10        7.37        2.97      1.11 o 
   8   5  10       26.23       27.07      1.76 o 
   9   5  10        8.72        8.44      1.83 o 
  -9   6  10        0.19       -1.28      1.28 o 
  -8   6  10        0.56       -1.07      1.07 o 
  -7   6  10       77.86       76.23      2.14 o 
  -6   6  10       45.71       44.75      1.47 o 
  -5   6  10        6.80        4.80      0.83 o 
  -4   6  10      121.87      130.60      2.62 o 
  -3   6  10       67.06       68.75      1.66 o 
  -2   6  10        7.27        3.90      0.69 o 
  -1   6  10        0.15       -0.60      0.60 o 
   0   6  10        0.11       -0.56      0.56 o 
   1   6  10       43.90       43.00      1.19 o 
   2   6  10      133.60      134.00      2.36 o 
   3   6  10        1.77       -0.07      0.66 o 
   4   6  10       48.54       47.96      1.97 o 
   5   6  10        0.82        1.70      0.80 o 
   6   6  10      101.75      106.85      2.88 o 
   7   6  10       15.88       16.10      1.37 o 
   8   6  10       14.78       17.93      1.59 o 
  -8   7  10        0.06       -1.30      1.30 o 
  -7   7  10       63.60       74.83      2.41 o 
  -6   7  10        1.37        0.48      0.83 o 
  -5   7  10       50.14       52.54      1.59 o 
  -4   7  10       99.90      111.78      2.46 o 
  -3   7  10        9.59       10.23      0.84 o 
  -2   7  10      119.88      112.71      2.02 o 
  -1   7  10        0.89       -0.63      0.63 o 
   0   7  10        4.18        0.82      0.65 o 
   1   7  10       23.90       22.85      1.06 o 
   2   7  10        0.53       -0.29      0.66 o 
   3   7  10        6.91        4.58      1.10 o 
   4   7  10      127.24      121.94      2.94 o 
   5   7  10        3.51        4.35      0.99 o 
   6   7  10        7.96        9.71      1.75 o 
   7   7  10       47.88       53.89      2.52 o 
  -7   8  10       12.93       19.33      1.55 o 
  -6   8  10        7.49        7.38      1.21 o 
  -5   8  10       80.01       87.88      2.36 o 
  -4   8  10        8.60        7.58      1.00 o 
  -3   8  10       95.71       99.38      2.25 o 
  -2   8  10       18.96       23.25      1.22 o 
  -1   8  10        2.12       -0.40      0.79 o 
   0   8  10        0.14       -0.70      0.70 o 
   1   8  10       32.11       33.55      1.26 o 
   2   8  10       15.46       13.48      1.11 o 
   3   8  10       45.30       48.41      2.39 o 
   4   8  10      182.09      170.57      3.58 o 
   5   8  10        2.34        4.40      1.20 o 
   6   8  10       18.27       23.45      1.69 o 
   7   8  10        0.13        1.21      1.70 o 
  -6   9  10       34.37       34.14      2.33 o 
  -5   9  10        2.75        4.47      1.38 o 
  -4   9  10       19.40       17.73      1.42 o 
  -3   9  10       69.35       70.75      2.12 o 
  -2   9  10       13.00       11.09      1.25 o 
  -1   9  10       37.23       34.52      1.51 o 
   0   9  10       58.13       59.20      1.79 o 
   1   9  10       21.59       22.72      1.42 o 
   2   9  10        2.84        1.11      1.00 o 
   3   9  10        0.26        0.04      1.07 o 
   4   9  10        9.85        8.03      1.44 o 
   5   9  10       14.48       15.10      1.67 o 
   6   9  10       40.69       42.43      3.42 o 
  -5  10  10        5.94        4.04      1.56 o 
  -4  10  10      226.05      248.50      6.04 o 
  -3  10  10       21.77       21.41      1.65 o 
  -2  10  10       26.73       26.17      1.46 o 
  -1  10  10        0.17       -1.14      1.14 o 
   0  10  10       51.77       54.71      1.81 o 
   1  10  10        0.00       -0.99      0.99 o 
   2  10  10        7.27        3.14      1.11 o 
   3  10  10       86.62       90.81      4.06 o 
   4  10  10       18.85       21.27      1.99 o 
  -2  11  10       20.88       15.26      1.69 o 
  -1  11  10       17.65       19.47      1.85 o 
   0  11  10       30.29       36.39      1.75 o 
   1  11  10       36.41       38.15      2.11 o 
   2  11  10       28.44       29.23      3.15 o 
  -9   0  11       55.95       65.89      4.00 o 
  -7   0  11        4.71        3.35      1.44 o 
  -5   0  11       31.81       33.20      1.99 o 
  -3   0  11      203.35      218.82      4.26 o 
  -1   0  11      212.15      204.45      4.10 o 
   1   0  11      258.16      232.80      4.49 o 
   3   0  11       18.77       15.98      1.27 o 
   5   0  11      109.20      110.31      3.11 o 
   7   0  11       22.18       24.69      2.12 o 
   9   0  11        0.81       -1.15      1.59 o 
 -10   1  11       21.47       26.54      2.40 o 
  -9   1  11        3.03        2.42      1.06 o 
  -8   1  11       33.50       31.09      1.27 o 
  -7   1  11       54.13       54.70      1.58 o 
  -6   1  11      190.33      195.35      3.09 o 
  -5   1  11       23.01       21.53      0.98 o 
  -4   1  11        2.91        3.74      0.74 o 
  -3   1  11       18.50       18.10      0.83 o 
  -2   1  11      102.50       97.89      1.65 o 
  -1   1  11        3.93        2.84      0.77 o 
   0   1  11       23.76       22.56      1.03 o 
   1   1  11      102.98      106.42      1.85 o 
   2   1  11      370.21      358.62      4.74 o 
   3   1  11        6.51        4.62      0.74 o 
   4   1  11       86.00       93.19      1.94 o 
   5   1  11       20.84       19.35      1.00 o 
   6   1  11       14.78       13.12      1.23 o 
   7   1  11        2.68        1.11      1.05 o 
   8   1  11        1.13       -1.08      1.08 o 
   9   1  11        8.44        7.15      1.32 o 
 -10   2  11        0.00       -4.91      4.91 o 
  -9   2  11       13.44       17.13      1.31 o 
  -8   2  11        3.12        3.53      0.89 o 
  -7   2  11        2.66        1.95      0.82 o 
  -6   2  11       80.45       81.47      1.87 o 
  -5   2  11      153.31      160.94      2.65 o 
  -4   2  11      287.17      297.20      3.89 o 
  -3   2  11      415.29      422.69      4.80 o 
  -2   2  11        0.75       -0.78      0.78 o 
  -1   2  11        7.20        4.73      0.63 o 
   0   2  11       75.55       68.16      2.02 o 
   1   2  11        2.33       -0.03      0.58 o 
   2   2  11       51.26       53.72      1.50 o 
   3   2  11      111.03      114.17      2.12 o 
   4   2  11       15.36       13.60      0.90 o 
   5   2  11       72.31       77.66      1.83 o 
   6   2  11       50.79       50.95      1.89 o 
   7   2  11       16.69       14.37      1.33 o 
   8   2  11       24.29       33.03      2.11 o 
   9   2  11       55.77       59.21      3.16 o 
  -9   3  11       23.79       22.20      1.50 o 
  -8   3  11       37.98       37.69      1.55 o 
  -7   3  11       48.46       55.95      1.69 o 
  -6   3  11       53.14       62.81      1.74 o 
  -5   3  11        0.01       -0.68      0.68 o 
  -4   3  11      298.16      302.61      3.82 o 
  -3   3  11       15.71       15.68      0.81 o 
  -2   3  11        0.02       -0.59      0.59 o 
  -1   3  11      153.29      152.04      2.20 o 
   0   3  11        0.23       -0.60      0.60 o 
   1   3  11       52.00       48.70      1.18 o 
   2   3  11       40.96       41.61      1.27 o 
   3   3  11       28.36       28.06      1.07 o 
   4   3  11        9.48        6.29      0.87 o 
   5   3  11       81.84       82.22      1.99 o 
   6   3  11       13.49       12.31      1.13 o 
   7   3  11        5.89        6.42      1.17 o 
   8   3  11       13.52       13.94      1.39 o 
  -9   4  11        0.46       -1.34      1.34 o 
  -8   4  11        0.02       -1.09      1.09 o 
  -7   4  11        0.80        0.79      0.90 o 
  -6   4  11      238.79      240.72      3.70 o 
  -5   4  11        0.52       -0.74      0.74 o 
  -4   4  11       61.62       57.90      1.47 o 
  -3   4  11      185.74      176.38      2.65 o 
  -2   4  11       14.52       12.78      0.82 o 
  -1   4  11       19.41       18.03      0.85 o 
   0   4  11      108.48      107.45      1.86 o 
   1   4  11       65.87       65.68      1.45 o 
   2   4  11       22.72       18.63      0.96 o 
   3   4  11       65.28       56.60      1.65 o 
   4   4  11        0.79        0.45      0.76 o 
   5   4  11        4.11        2.80      0.99 o 
   6   4  11      224.18      224.23      4.57 o 
   7   4  11       15.81       15.12      1.53 o 
   8   4  11        2.79        0.66      1.48 o 
  -8   5  11        5.50        3.17      1.22 o 
  -7   5  11       13.01       11.63      1.23 o 
  -6   5  11        8.17        8.32      1.00 o 
  -5   5  11        0.01       -0.75      0.75 o 
  -4   5  11        0.21       -0.67      0.67 o 
  -3   5  11      100.01      110.43      2.01 o 
  -2   5  11      178.26      180.59      2.64 o 
  -1   5  11       64.55       64.78      1.50 o 
   0   5  11      170.71      170.40      2.50 o 
   1   5  11       85.29       80.65      1.73 o 
   2   5  11        6.58        4.22      0.77 o 
   3   5  11        2.96        2.49      0.74 o 
   4   5  11       10.67        9.21      0.88 o 
   5   5  11      189.53      203.53      3.86 o 
   6   5  11       10.87       10.37      1.30 o 
   7   5  11        5.36        5.34      1.35 o 
   8   5  11        3.28        0.39      1.30 o 
  -8   6  11        2.18        0.20      1.24 o 
  -7   6  11       11.57       17.03      1.45 o 
  -6   6  11       79.84       91.26      2.20 o 
  -5   6  11        3.46        3.52      0.86 o 
  -4   6  11        7.21        8.68      0.93 o 
  -3   6  11        9.02        8.38      0.84 o 
  -2   6  11       92.06       86.03      1.78 o 
  -1   6  11       35.24       31.28      1.09 o 
   0   6  11       76.63       74.04      1.63 o 
   1   6  11        4.30        2.71      1.12 o 
   2   6  11       23.35       20.25      1.06 o 
   3   6  11        5.73        5.92      0.86 o 
   4   6  11      190.10      184.68      3.65 o 
   5   6  11       68.16       67.39      2.33 o 
   6   6  11      170.26      190.71      4.18 o 
   7   6  11        0.80        4.53      1.33 o 
  -7   7  11       42.50       47.11      2.79 o 
  -6   7  11       22.32       18.57      1.36 o 
  -5   7  11        0.75        1.11      0.93 o 
  -4   7  11       46.02       52.81      1.48 o 
  -3   7  11       45.47       52.99      1.47 o 
  -2   7  11      109.39      108.95      2.06 o 
  -1   7  11       79.91       72.37      1.68 o 
   0   7  11       25.66       24.46      1.04 o 
   1   7  11        1.59       -0.05      0.71 o 
   2   7  11       36.47       38.12      1.53 o 
   3   7  11       59.67       70.45      2.36 o 
   4   7  11       22.14       22.18      1.43 o 
   5   7  11       14.54       10.85      1.26 o 
   6   7  11       69.07       81.55      4.54 o 
  -6   8  11       21.07       28.72      1.81 o 
  -5   8  11       16.55       16.59      1.53 o 
  -4   8  11       43.48       50.64      1.80 o 
  -3   8  11        9.16        8.16      1.05 o 
  -2   8  11        0.01        0.18      0.96 o 
  -1   8  11       85.77       80.51      2.11 o 
   0   8  11       13.37       13.65      1.05 o 
   1   8  11        4.01        1.22      0.95 o 
   2   8  11       88.28       99.32      2.69 o 
   3   8  11       62.04       59.66      2.16 o 
   4   8  11       12.15       13.47      1.44 o 
   5   8  11       15.71       14.19      1.52 o 
  -5   9  11        7.69        6.99      1.52 o 
  -4   9  11       49.62       46.93      3.14 o 
  -3   9  11       24.08       19.28      1.47 o 
  -2   9  11        0.16        0.46      0.94 o 
  -1   9  11        4.64        4.28      0.98 o 
   0   9  11       38.67       40.39      1.64 o 
   1   9  11       22.95       21.46      1.45 o 
   2   9  11       56.21       62.02      2.35 o 
   3   9  11       25.35       22.51      1.62 o 
   4   9  11       17.56       20.23      1.93 o 
  -3  10  11      140.39      165.69      4.88 o 
  -2  10  11       13.22       10.70      1.50 o 
  -1  10  11        0.82       -0.99      0.99 o 
   0  10  11        0.00       -1.20      1.20 o 
   1  10  11        1.10       -1.11      1.27 o 
   2  10  11        0.05       -1.13      1.13 o 
  -8   0  12      118.22      143.32      4.30 o 
  -6   0  12        2.93        1.16      1.12 o 
  -4   0  12     1123.74     1156.58     20.58 o 
  -2   0  12       14.13       11.98      1.24 o 
   0   0  12       30.09       32.22      1.52 o 
   2   0  12      132.36      112.97      3.11 o 
   4   0  12       51.26       56.71      2.68 o 
   6   0  12      228.26      254.04      7.21 o 
   8   0  12        1.98       -0.35      1.64 o 
  -9   1  12       13.47       22.09      1.46 o 
  -8   1  12      122.41      146.37      3.11 o 
  -7   1  12        8.00        5.50      1.01 o 
  -6   1  12       23.69       28.39      1.30 o 
  -5   1  12       44.68       42.85      1.34 o 
  -4   1  12       18.84       26.38      1.10 o 
  -3   1  12        0.78        1.25      0.72 o 
  -2   1  12       71.09       70.83      1.64 o 
  -1   1  12       26.88       23.96      0.98 o 
   0   1  12       86.49       81.56      1.69 o 
   1   1  12        6.75        5.47      0.83 o 
   2   1  12       95.97       97.14      2.91 o 
   3   1  12       10.12       10.96      1.02 o 
   4   1  12        2.80        3.83      0.85 o 
   5   1  12        2.54        2.76      0.92 o 
   6   1  12        5.15        4.67      1.18 o 
   7   1  12       24.62       23.91      1.73 o 
   8   1  12        1.33       -1.16      1.17 o 
  -9   2  12        2.97        4.39      2.11 o 
  -8   2  12        0.88       -0.15      1.16 o 
  -7   2  12       33.44       35.41      1.45 o 
  -6   2  12        5.63        2.78      0.90 o 
  -5   2  12        0.43       -0.70      0.70 o 
  -4   2  12       31.70       31.64      1.05 o 
  -3   2  12       83.79       83.85      1.68 o 
  -2   2  12        8.03        4.55      0.76 o 
  -1   2  12        0.01       -0.73      0.73 o 
   0   2  12        0.43       -0.64      0.64 o 
   1   2  12      174.25      161.12      2.74 o 
   2   2  12       19.87       17.34      0.99 o 
   3   2  12        8.07        6.98      0.84 o 
   4   2  12       30.30       27.39      1.21 o 
   5   2  12       14.78       11.83      1.18 o 
   6   2  12       80.32       79.78      2.79 o 
   7   2  12        0.56       -1.10      1.10 o 
   8   2  12       44.60       48.90      2.07 o 
  -8   3  12        8.72        9.00      1.40 o 
  -7   3  12       12.42        8.44      1.32 o 
  -6   3  12        0.48       -0.09      0.86 o 
  -5   3  12       39.93       42.47      1.40 o 
  -4   3  12        0.43       -0.70      0.70 o 
  -3   3  12        7.17        7.02      0.84 o 
  -2   3  12       60.40       62.56      1.52 o 
  -1   3  12      108.90      102.06      2.10 o 
   0   3  12        0.24       -0.66      0.66 o 
   1   3  12       31.92       26.43      1.22 o 
   2   3  12       23.30       24.10      1.18 o 
   3   3  12      128.49      129.56      2.41 o 
   4   3  12       58.89       60.17      1.79 o 
   5   3  12        0.01       -0.15      0.94 o 
   6   3  12       60.91       59.65      2.54 o 
   7   3  12        0.54       -0.67      1.23 o 
  -8   4  12        8.03        5.76      1.36 o 
  -7   4  12       25.01       30.04      1.60 o 
  -6   4  12        0.26        0.33      0.87 o 
  -5   4  12        1.63        2.09      0.85 o 
  -4   4  12       17.20       15.03      1.03 o 
  -3   4  12       17.81       15.14      0.94 o 
  -2   4  12        4.61        2.35      0.71 o 
  -1   4  12        0.72       -0.66      0.66 o 
   0   4  12       77.47       76.40      1.65 o 
   1   4  12       19.05       18.04      1.26 o 
   2   4  12        2.11        0.20      0.81 o 
   3   4  12       56.99       53.95      1.72 o 
   4   4  12      116.41      113.53      3.01 o 
   5   4  12       54.80       59.57      2.33 o 
   6   4  12       22.18       24.64      1.77 o 
   7   4  12       59.16       72.46      2.90 o 
  -7   5  12        0.57       -1.18      1.18 o 
  -6   5  12       74.64       85.50      2.47 o 
  -5   5  12       34.28       37.36      1.42 o 
  -4   5  12       18.85       20.54      1.15 o 
  -3   5  12       22.12       19.89      1.04 o 
  -2   5  12        1.27        0.59      0.72 o 
  -1   5  12       78.52       85.70      1.81 o 
   0   5  12      165.32      175.64      2.67 o 
   1   5  12       22.28       19.35      1.06 o 
   2   5  12       30.10       29.36      1.26 o 
   3   5  12       14.29       11.44      1.08 o 
   4   5  12        5.97        5.93      1.10 o 
   5   5  12       11.17       11.23      1.37 o 
   6   5  12       20.63       20.28      1.54 o 
   7   5  12        3.77        0.60      2.71 o 
  -7   6  12        0.83        0.57      1.27 o 
  -6   6  12        0.05        0.04      1.09 o 
  -5   6  12        4.56        5.43      1.13 o 
  -4   6  12       98.93      101.99      2.32 o 
  -3   6  12      126.12      134.84      2.41 o 
  -2   6  12       40.57       45.66      1.36 o 
  -1   6  12       12.27        9.04      0.86 o 
   0   6  12        0.64       -0.74      0.74 o 
   1   6  12       75.69       80.08      1.99 o 
   2   6  12       64.39       62.72      1.90 o 
   3   6  12       27.28       25.17      1.39 o 
   4   6  12       31.77       28.84      1.77 o 
   5   6  12       58.82       64.15      2.57 o 
   6   6  12        0.53        0.90      1.30 o 
  -6   7  12      110.10      130.88      3.43 o 
  -5   7  12       97.95      109.72      3.07 o 
  -4   7  12        1.39        2.04      1.03 o 
  -3   7  12        5.34        3.28      0.90 o 
  -2   7  12        0.00       -0.80      0.80 o 
  -1   7  12       54.29       48.98      1.58 o 
   0   7  12        0.04       -0.79      0.79 o 
   1   7  12       21.34       17.46      1.31 o 
   2   7  12        4.61        1.33      1.03 o 
   3   7  12       20.59       23.93      1.40 o 
   4   7  12        4.40        4.74      1.30 o 
   5   7  12       21.31       18.94      1.85 o 
  -5   8  12       20.95       20.85      2.98 o 
  -4   8  12       11.55       10.31      1.46 o 
  -3   8  12        0.81       -0.96      0.97 o 
  -2   8  12        0.30        0.03      0.95 o 
  -1   8  12       68.06       65.29      1.98 o 
   0   8  12        3.98        0.69      1.20 o 
   1   8  12        0.07       -1.21      1.21 o 
   2   8  12        1.37        1.19      1.11 o 
   3   8  12       35.36       41.78      2.51 o 
   4   8  12        0.31       -0.11      1.24 o 
  -3   9  12        0.43        7.68      2.36 o 
  -2   9  12       73.05       81.11      2.80 o 
  -1   9  12       43.97       37.19      1.68 o 
   0   9  12       17.14       14.27      1.41 o 
   1   9  12        1.42       -0.29      1.42 o 
   2   9  12        0.12       -1.37      1.37 o 
  -7   0  13        1.27       -0.79      1.90 o 
  -5   0  13        2.04        1.14      1.27 o 
  -3   0  13      634.12      666.22     14.73 o 
  -1   0  13       13.82       13.40      1.66 o 
   1   0  13        0.01        0.03      2.27 o 
   3   0  13      189.93      192.46      5.31 o 
   5   0  13        5.72        9.09      1.86 o 
   7   0  13       21.54       21.37      5.41 o 
  -8   1  13       88.56      129.65      4.19 o 
  -7   1  13       44.70       47.40      2.52 o 
  -6   1  13        0.80       -0.61      1.10 o 
  -5   1  13        2.70        2.08      0.92 o 
  -4   1  13        2.00        1.58      0.88 o 
  -3   1  13        7.90       10.89      1.21 o 
  -2   1  13       72.33       69.59      1.85 o 
  -1   1  13       14.80       14.15      1.01 o 
   0   1  13        8.88        6.42      1.05 o 
   1   1  13      302.80      294.11      4.87 o 
   2   1  13        2.38        2.09      0.94 o 
   3   1  13       18.30       18.17      1.21 o 
   4   1  13       97.24      106.20      2.55 o 
   5   1  13       61.19       64.64      2.31 o 
   6   1  13        2.88        1.70      1.23 o 
   7   1  13        8.07        5.50      1.34 o 
  -7   2  13        1.29       -0.74      1.10 o 
  -6   2  13       22.64       24.17      1.39 o 
  -5   2  13       55.98       62.66      2.62 o 
  -4   2  13       46.43       56.96      2.68 o 
  -3   2  13      316.74      328.40      6.04 o 
  -2   2  13       14.75       13.09      1.01 o 
  -1   2  13       27.77       28.88      1.22 o 
   0   2  13        9.87        7.21      1.11 o 
   1   2  13        1.19       -0.36      0.93 o 
   2   2  13       75.96       76.09      2.34 o 
   3   2  13        1.13        0.12      0.91 o 
   4   2  13       36.93       36.97      1.53 o 
   5   2  13       44.02       40.66      1.74 o 
   6   2  13        6.19        4.51      1.29 o 
  -7   3  13       60.94       65.74      2.44 o 
  -6   3  13        4.76        3.09      1.21 o 
  -5   3  13       55.64       64.27      1.84 o 
  -4   3  13      178.80      189.58      3.46 o 
  -3   3  13        7.59        5.98      1.00 o 
  -2   3  13       91.79       93.04      2.26 o 
  -1   3  13       15.51       14.33      1.09 o 
   0   3  13        0.00       -0.97      0.97 o 
   1   3  13       34.96       33.26      1.59 o 
   2   3  13       18.11       18.11      1.34 o 
   3   3  13       30.87       29.50      1.59 o 
   4   3  13        0.71        0.49      1.01 o 
   5   3  13       12.72       12.08      1.42 o 
   6   3  13       10.77        8.77      1.54 o 
  -7   4  13        5.75        3.98      1.50 o 
  -6   4  13       17.60       16.27      1.49 o 
  -5   4  13        2.56        3.44      1.01 o 
  -4   4  13       94.24      103.85      2.30 o 
  -3   4  13        4.52        2.51      0.92 o 
  -2   4  13        0.31       -0.82      0.82 o 
  -1   4  13       33.91       37.29      1.52 o 
   0   4  13       67.65       65.55      2.00 o 
   1   4  13       24.12       18.32      1.36 o 
   2   4  13        8.61        8.31      1.37 o 
   3   4  13        0.63       -0.98      0.98 o 
   4   4  13       70.34       74.22      2.49 o 
   5   4  13       12.55        9.78      1.41 o 
   6   4  13       25.12       27.70      1.90 o 
  -6   5  13       45.35       50.99      2.06 o 
  -5   5  13       65.80       73.84      2.49 o 
  -4   5  13       48.50       47.56      1.65 o 
  -3   5  13       24.71       26.86      1.31 o 
  -2   5  13       45.47       42.55      1.52 o 
  -1   5  13       23.01       19.53      1.26 o 
   0   5  13        5.01        0.73      1.02 o 
   1   5  13        4.79        1.87      1.19 o 
   2   5  13        1.27       -0.98      0.98 o 
   3   5  13       38.56       45.11      1.82 o 
   4   5  13       43.62       40.31      1.90 o 
   5   5  13        0.76       -0.81      1.20 o 
  -5   6  13      115.42      125.30      3.35 o 
  -4   6  13       15.85       17.52      1.45 o 
  -3   6  13       55.81       64.28      1.92 o 
  -2   6  13        5.23        4.77      1.01 o 
  -1   6  13        0.00       -0.90      0.90 o 
   0   6  13       11.12        3.35      1.11 o 
   1   6  13       10.51        6.92      1.33 o 
   2   6  13       11.57        8.47      1.48 o 
   3   6  13       26.52       33.44      2.64 o 
   4   6  13        6.16        6.80      1.93 o 
  -4   7  13        0.27       -1.21      1.21 o 
  -3   7  13        0.88       -0.06      1.15 o 
  -2   7  13       42.21       42.49      1.69 o 
  -1   7  13        6.37        3.37      1.06 o 
   0   7  13        0.05       -1.22      1.22 o 
   1   7  13        5.30        1.28      1.13 o 
   2   7  13        0.18       -1.38      1.38 o 
   3   7  13       18.88       19.90      1.57 o 
  -2   8  13        3.15        1.27      4.04 o 
  -1   8  13        8.04        6.30      1.85 o 
   0   8  13        1.89       -1.14      1.14 o 
   1   8  13        0.58        2.50      4.32 o 
  -6   0  14       20.31       20.77      2.82 o 
  -4   0  14       54.44       62.39      4.03 o 
  -2   0  14       93.62       95.57      3.19 o 
   0   0  14      187.83      190.46      5.44 o 
   2   0  14        0.07       -1.36      1.36 o 
   4   0  14       55.57       55.96      2.80 o 
  -6   1  14        2.38       -0.58      1.36 o 
  -5   1  14       58.84       60.03      2.19 o 
  -4   1  14        0.38       -0.72      0.89 o 
  -3   1  14        0.05        0.21      0.94 o 
  -2   1  14        0.30        1.17      0.86 o 
  -1   1  14       47.98       46.56      1.76 o 
   0   1  14       11.84        9.54      1.19 o 
   1   1  14       38.19       39.73      1.68 o 
   2   1  14       36.13       32.23      1.52 o 
   3   1  14       67.03       67.19      2.16 o 
   4   1  14        4.15        4.70      1.11 o 
   5   1  14       86.00       91.36      3.00 o 
  -6   2  14        1.82        3.21      1.53 o 
  -5   2  14        0.27       -0.32      1.34 o 
  -4   2  14        0.46       -0.93      0.93 o 
  -3   2  14      116.77      131.08      3.10 o 
  -2   2  14       41.11       43.18      1.61 o 
  -1   2  14       18.09       14.76      1.44 o 
   0   2  14        0.13       -1.10      1.10 o 
   1   2  14      139.29      147.05      3.39 o 
   2   2  14        1.50       -0.13      1.10 o 
   3   2  14        1.83        1.84      1.36 o 
   4   2  14       19.99       18.03      1.45 o 
   5   2  14       43.83       50.54      2.71 o 
  -5   3  14        0.62       -1.32      1.32 o 
  -4   3  14       24.24       25.80      1.54 o 
  -3   3  14        0.23       -0.90      0.90 o 
  -2   3  14        9.64        9.55      1.12 o 
  -1   3  14       16.24       15.19      1.30 o 
   0   3  14       73.90       73.38      2.44 o 
   1   3  14        2.27       -0.97      1.11 o 
   2   3  14        0.01       -1.04      1.04 o 
   3   3  14        6.06        4.77      1.24 o 
   4   3  14        2.15        2.70      1.30 o 
  -5   4  14       17.83       18.72      1.79 o 
  -4   4  14        5.56        7.23      1.41 o 
  -3   4  14       60.01       66.31      2.22 o 
  -2   4  14        6.94        7.55      1.11 o 
  -1   4  14        0.00       -1.01      1.01 o 
   0   4  14        0.00       -1.19      1.19 o 
   1   4  14       38.24       35.13      1.73 o 
   2   4  14       62.62       61.86      2.25 o 
   3   4  14       47.29       47.83      2.09 o 
   4   4  14        8.26       10.29      1.51 o 
  -4   5  14       15.77       15.82      1.73 o 
  -3   5  14       15.42       18.52      1.49 o 
  -2   5  14       70.78       78.48      2.33 o 
  -1   5  14       77.88       80.76      2.53 o 
   0   5  14       42.30       36.13      1.91 o 
   1   5  14        9.91        8.89      1.43 o 
   2   5  14        1.68       -0.48      1.20 o 
   3   5  14       19.26       16.75      1.56 o 
  -2   6  14        7.05        4.74      1.45 o 
  -1   6  14       21.52       21.92      1.83 o 
   0   6  14        9.50        3.28      1.35 o 
   1   6  14        3.97       -0.16      1.34 o 
   2   6  14        0.88       -2.66      2.96 o 
  -3   0  15       55.93       50.97      2.44 o 
  -1   0  15       16.19       17.80      2.04 o 
   1   0  15       87.74       81.93      3.53 o 
   3   0  15       87.76       84.55      4.60 o 
  -4   1  15        0.30       -0.61      1.15 o 
  -3   1  15       74.04       81.63      2.31 o 
  -2   1  15        3.91        4.04      1.20 o 
  -1   1  15        0.84       -1.07      1.07 o 
   0   1  15        0.20       -1.32      1.32 o 
   1   1  15        6.74        5.26      1.21 o 
   2   1  15       24.62       23.89      1.48 o 
   3   1  15        0.27        1.63      1.10 o 
  -4   2  15       13.80       17.11      5.81 o 
  -3   2  15        0.21        0.50      1.14 o 
  -2   2  15       53.35       62.08      2.31 o 
  -1   2  15       27.16       29.79      1.79 o 
   0   2  15        0.11       -1.18      1.18 o 
   1   2  15       11.33        9.14      1.42 o 
   2   2  15        7.64        3.24      1.29 o 
  -3   3  15        3.21        7.11      1.50 o 
  -2   3  15      167.76      178.42      3.95 o 
  -1   3  15        9.87       10.14      1.49 o 
   0   3  15       27.51       27.40      1.75 o 
   1   3  15        1.10       -1.47      1.47 o 
   2   3  15       46.12       50.04      2.55 o 
  -1   4  15        0.60       -1.59      1.59 o 
   0   4  15       27.48       25.01      2.19 o 
                                                 
